# Supplementary material for: Biomedical word sense disambiguation with ontologies and metadata: automation meets accuracy
Source: BMC Bioinformatics. 2009 Jan 21;10:28. doi: 10.1186/1471-2105-10-28 (PMC2663782; doi:10.1186/1471-2105-10-28)
Supplement: Additional file 1 — Benchmark datasets used in the experiments. The three corpora (High quality/Low quantity corpus; Medium quality/Medium quantity corpus; Low quality/High quantity corpus) are given in the form of PubMed identifiers (PMID) for True/False cases for the 7 ambiguous terms examined (GO/MeSH/UMLS identifiers are also given). [file 1471-2105-10-28-S1.txt]

--------------------
Benchmark datasets
--------------------

- High quality / Low quantity corpus

PubMed Identifiers (PMID) for True cases for Development (GO:0007275, UMLS CUI:C0678723):
11566096 10960127 10854042 9660951 15218148 9134435 7622051 9241280 8202159 9843638 12792813 7774011 11302747 11024289 8761309 7546737 9731200 10761931 10903894 10982856 12080087 10662544 1893875 8816799 8702936 9618165 8094082 9458049 10784606 9566959 10625666 16141072 1350533 10531038 8541205 8570614 9753320 10644438 8981357 15328011 9207045 10655141 10101125 6382022 10898789 1301999 8202488 8630502 7746327 8228263 7918100 10747030 8756334 2850480 15337316 10366449 11118005 2879245 8661131 8906787 10708748 1419902 8985246 9598312 16399800 9537324 10647888 10053005 9590287 1731328 1741406 11900456 7865130 2885844 11856869 2682662 11078474 10409432 9480858 9635432 1280421 10903182 10936055 8537382 8555498 9054938 8870653 8969170 9326935 8702754 11955608 2303035 10882104 10607561 9537602 1547503 1672471 9218588 16412086 10065150 7607676 2467208 2157970 1923511 7957066 1628620 9655242 9928992 9368616 440 25903

PubMed Identifiers (PMID) for False cases for Development (GO:0007275, UMLS CUI:C0678723):
21738 26590 4462 27266 16024 21558 20223 20661 14849 19917 14612 20913 7875 23595 93 13543 21007 2934 22622 11355 19702 16078 12656 10603 23336 8969 10233 12934 24397 13504 18078 5644 17816 13963 25256 21715 24405 22758 9978 26390 25304 23212 6805 16340 21500 1349 26555 7963 1728903 2357720 1688284 2551723 2501805 2394020 2523342 2257636 1363135 1822756 2569314 1805373 2438322 2532685 2315899 1606400 2478902 760097 1797745 2575183 2434114 1016017 2402276 1843563 2330389 2252175 2115109 1092198 2283671 62543 2488687 1943754 1604959 2294899 1844693 2575366 2543090 2364638 2114600 1820180 2520104 1210172 2406532 2620541 2980606 3343323 3238874 3049342 3355909 3326521

PubMed Identifiers (PMID) for True cases for Spindle (GO:0005819, UMLS CUI:C1166795):
9546394 9590541 15632076 7730406 12082076 11533655 9450992 10569247 9584194 14667810 12124350 12566427 8027178 15473967 7876350 7004645 9153231 10983970 11266459 15525537 7736578 9199363 1406973 8632802 15509711 11861551 9864353 15766746 11402064 9207457 11238410 15169895 9053325 11149918 15322101 11756468 12270714 9044053 16381814 8548803 11973299 10366450 15226446 9914376 7513050 12972503 11884614 12646877

PubMed Identifiers (PMID) for False cases for Spindle (GO:0005819, UMLS CUI:C1166795):
3085 14843 16016 45948 51013 51047 53146 55349 57053 60226 62650 62653 62833 63317 64353 66912 67024 67935 69529 71195 72804 74318 75003 75250 77183 77773 78805 79529 81747 81748 84059 84329 85521 88323 88329 88430 90601 92532 96576 97378 108073 108391 111807 113337 114239 118869 121866 122869 123587 123861

PubMed Identifiers (PMID) for True cases for Nucleus (GO:0005634, UMLS CUI:C0007610):
7936635 1608957 7498485 12119119 15632077 14572309 15798203 9013775 10835386 15474286 10336460 15237214 8348613 8901575 11729194 10205060 11430827 15282315 11836525 9830018 10082581 9792677 12524542 10814707 11694582 10022888 9121474 16260608 12920247 12408986 7520377 15866870 10702289 15819996 10805747 15643076 10441328 16408318 7556453 9563516 12477715 14505352 10417378 9395535 11027291 15964792 12749859 11788722 12007189 9852143 8838655 9342333 2194290 7565688 10329662 14718544 10337626 3657987 8832407 15796926 12215665 11418599 7499293 9211900 8921898 9765207 12972652 16230358 12502737 10051678 10856257 8755533 9632807 11025764 10612420 15030478 9822592 12724421 12490534 7925273 8196618 15557275 9885568 10860993 7969164 11146656 11106401 16365163 15269181 13680157 7579701 9786912 15465831 9858543 15016378 11839809 11080155 10855792 9818719 9430706 14624448 9119370 9030688 11018014 11729145 7764269 16141233 11294895 9740803 2645298 10899319 11545741 7519613 15680327 12807427 12054509 15589160 15632137 11782539 11163187 8530026 15689618 9716408 10805743 8242749 12112020 14972662 10799509 12606435 15013852 11042259 8954941 12837694 15265711 10869435 10332027 12062803 10602480 12417578 14766239 12612080 10369865 11149918 10329666 10102273 11733184 14506225 10449356 10102375 10428833 7720704 10523653 15221992 11113180 11025449 10744719 12718879 12080348 1944266 11085985 11545731 11018023 12538514 11731231 15734736 8910358 15522095 10779331 9298975 8812416 10767562 15735021 10391943 10198427 10655592 11717126 11817649 15243141 11929974 11297543 14625278 11676923 10490612 12665554 9716136 1448101 12068105 8816449 15607976 11861551 11359929 1899230 2647765 9089416 12869188 9468311 9585505 11283269 14601557 15485502

PubMed Identifiers (PMID) for False cases for Nucleus (GO:0005634, UMLS CUI:C0007610):
40 561 827 2528 4122 4131 4733 5178 5774 6112 6115 6125 6261 6269 6297 6310 6494 6624 6950 7292 7303 8200 8637 8992 10173 10174 10441 10625 12984 13311 13761 13933 14307 14798 14837 15097 15100 15169 15990 16783 18147 19125 19266 19581 19982 21281 21679 21954 22053 22751 23522 24474 25117 25696 26101 26975 27160 27271 28779 28959 29525 29530 29695 29736 29759 29766 31000 31396 32552 32619 33026 34465 35506 35874 37543 37544 37995 38129 38409 38913 38971 39530 39735 39774 39974 40255 40667 40668 41189 41218 41266 41436 41476 41589 41881 41985 42321 42909 43118

PubMed Identifiers (PMID) for True cases for Transport (GO:0006810, UMLS CUI: C0005528):
11437348 1777677 7651355 1457818 10793131 9878842 11178988 9670003 9013868 9514918 8537108 7559771 7756356 12138126 9751058 9806540 9744804 8183239 9850061 7923606 11855821 9409822 8353488 7592981 10347194 9598310 9813153 10837493 9032458 10581360 10329405 11980908 10446133 9416005 9621516 9235899 11056531 1348489 10924126 15494472 7861179 10578063 9428641 10970803 15531465 3478711 8955402 10799513 10852913 12490950 10431236 12379217 12411483 9507001 8967342 1360704 11169758 10648427 10072596 9729438 8010975 7896779 7953292 12048214 9109432 9827529 9874197 9878413 9932288 9736449 8106172 9516450 10391915 8836035 2008212 10660625 11024028 12106695 9845349 9027511 12928499 9829974 8004674 8041748 14722770 8153632 1372904 9010752 7541313 9196039 12719432

PubMed Identifiers (PMID) for False cases for Transport (GO:0006810, UMLS CUI: C0005528):
2062 2070 2071 2401 2853 3089 7166 9118 10208 10318 10795 14362 15482 15484 83916 106024 109664 112283 115353 135250 136625 139101 139801 145014 149844 150714 156614 157272 158581 160585 210152 214836 229726 242082 243300 266157 283131 286029 307860 308407 340178 341129 345683 346996 347965 356213 363592 367526 369266 369267 380181 398502 405906 428577 436003 442945 463995 473658 473941 486967 490247 498677 499890 502732 506107 528751 529579 551602 595369 595466 617200 619615 624582 628123 631603 640443 652756 654632 657056 669599 669647 673662 678237 692959 695247 705901 706092 713662 715846 716889 730411 753653 791994 815838 839870 853342 858826 867474 870262 881676 897882 937339

PubMed Identifiers (PMID) for True cases for Thrush (Candidiasis, Oral) (MeSH:D002180, UMLS CUI:C0006849):
17301379 17090299 17058053 16972034 16911016 16207108 16153165 15989535 15808890 15748094 15340512 15071303 14692437 14626505 17182360 17158637 17144201 17139977 17060336 16922929 16722351 16701514 16650064 16247429 15994612 15914520 15620459 15480706 15472531 15365265 15336585 15301167 14872181 14679375 14565780 14523219 12971870 16708137 16672563 16379319 15966523 15665721 15550920 15382562 14705552 12630328 12506950 12186121 12142255 12033079 12002814 11825940 11602040 11364992 11265777 11264634 11072515 10768833 11101065 10534155 10473366 10201238 9830943 9806044 16708137 16672563 15550920 14650581 12787355 12520814 12416493 11944548 11583049 11015370 11014621 10753734 11099620 10395877 10397663 9875599 9709877  9611934 16450451

PubMed Identifiers (PMID) for False cases for Thrush (Candidiasis, Oral) (MeSH:D002180, UMLS CUI:C0006849):
16849236 16454315 15870039 15140086 14681070 12796450 12639316 12177451 12079661 11788034 11689932 11436143 11355202 11272501 11269279 11009395 10685904

PubMed Identifiers (PMID) for True cases for Lead (MeSH:D007854, UMLS CUI:C0023175):
9339217 9339230 9381082 9347897 9403466 9328943 9425651 9405326 9481927 9463958 9428166 9551039 9469866 9569587 9553792 9571225 9652547 9622620 9587787 9679350 9679339 9679336 9601922 9701902 9694375 9460182 9543501

PubMed Identifiers (PMID) for False cases for Lead (MeSH:D007854, UMLS CUI:C0023175):
9376262 9310180 9258687 9364317 9410650 9341180 9348048 9356619 9359543 9345095 9375533 9362500 9336076 9392808 9413365 9417072 9373984 9405544 9430719 9438020 9450755 9434302 9431653 9474932 9482408 9482526 9405766 9493413 9484506 9474647 9474546 9489351 9491915 9477236 9518909 9507887 9516134 9495587 9519845 9579486 9570573 9515290 9578046 9553139 9547847 9571377 9600235 9573643 9562645 9616771 9606330 9579311 9576670 9616164 9630111 9638891 9592719 9648789 9613857 9689937 9703408 9631519 9633059 9534577 9725248 9695241 9681247 9676900 9676323 9695378 9751323

PubMed Identifiers (PMID) for True cases for Inhibition (psychology) (MeSH:D007266, UMLS CUI:C0021467):
16240611 16133743 15954186 15950000 15925035 15875979 15875972 15814223 15812110 15769561 15750869 15742539 15738856 15724361 15677420 15677418 15627412 15620230 15619049 15601734 15598154 15590917 15590499 15584804 15584784 15582620 15571441 15560512 15548221 15548207 15541879 15541779 15538598 15535763 15529228 15527931 15527660 15522766 15522632 15521804 15519957 15518938 15518933 15518932 15512928 15507253 15506828 15505800 15505524 15502603 15498744 15494064 15480591 15478755 15466304 15466298 15460372 15456380 15381021 15376808 15370775 15370389 15370381 15370047 15369526 15367835 15364478 15364418 15355326 15337656 15325957 15323122 15316712 15313044 15313036 15313032 15312114 15309395 15307295 15305548 15303301 15302126 15301639 15296819 15291736 15291727 15291205 15288382 15283952 15283482 15281395 15279510 15276903 15271615 15271000 15261710 15260905 15255992 15254216 15251929

PubMed Identifiers (PMID) for False cases for Inhibition (psychology) (MeSH:D007266, UMLS CUI:C0021467):
9331093 9316637 9287112 9335416 9286031 9394871 9341140 9357442 9410903 9388184 9367825 9367838 9371549 9391018 9412585 9395325 9409547 9416770 9364999 9368380 9396239 9389382 9428657 9433378 9436534 9419389 9420136 9414561 9458856 9476909 9459544 9430431 9454815 9467862 9457475 9446711 9476144 9476580 9518870 9491227 9518657 9516487 9541646 9541620 9489851 9490870 9517773 9548940 9519248 9572151 9521111 9543254 9548728 9572472 9565666 9550292 9550632 9590134 9570784 9600328 9607331 9563007 9545235 9578146 9606745 9635578 9588776 9560373 9640239 9650549 9620869 9628805 9665268 9617880 9683266 9694506 9635498 9616876 9703513 9688927 9625870 9706136 9705861 9694402 9670105 9679044 9681127 9746346 9727032 9739054 9682243 9730873 9713707 9699201 9626627 9736556 9488718 9585115


- Medium quality / Medium quantity corpus

PubMed Identifiers (PMID) for True cases for Development (GO:0007275, UMLS CUI:C0678723):
17580183 17473954 17587183 17445349 17940034 17617874 17545376 17545385 17652515 17901045 17405148 17510751 17403118 17940005 17823425 17582723 17651356 17651360 17720227 17616447 17719696 17726382 17507686 17544195 17823780 17442299 17620521 17513400 17580952 17934067 17615389 17587699 17581423 17678625 17905233 17940439 17617621 17932350 17932346 17932340 17513758 16854501 17560839 17804189 17852868 17548785 17477872 17363343 17332244 17901072 17596465 17566102 17722018 17643747 17554295 17565806

PubMed Identifiers (PMID) for False cases for Development (GO:0007275, UMLS CUI:C0678723):
17443457 17543846 17825422 17513331 17933859 17617519 17587153 17905185 17268387 17586699 17403022 17652503 17678496 17507117 17940086 17541820 17678540 17900277 17822672 17547207 17874759 17874713 16953448 17543909 17543911 17600600 17852218 17596260 17367575 17626859 17717616 17534948 17921031 17935377 17399990 17620904 17403271 17931526 17656384 17709542 17719134 17525624 17708116 17540665 17585815 17463415 17884437 17785748 17581325 17720090 17444630 17061043 17686410 17686458 17683195 17683198 17932616 17652633 17513286 16876913 17154311 17544634 17901798 17268419 17582211 17726580 17823414 17613811 17870112 17613802 17682657 17682658 17823463 17613800 17823449 17901467 17901452 17822819 17900811 17511885 17546337 17684050 17545327 17723128 17874423 17683329 17901434 17822832 17722525 17582722 17581556 17651355 17686399 17824015 17508195 17904518 17341435 17542784 17932772 17123094 17061105 17932554 17901707 17650884 17304506 17719739 17157305 17616401 17719657 17903712 17726383 17726404 17726373 17719664 17618400 17616603 17933081 17587292 17587240 17096452 17685922 17545118 17685899 17581254 17651686 17686101 17581267 17932461 17581195 17651594 17932303 17581247 17823800 17581202 17823779 17680006 17726190 17586109 17822562 17442371 17873113 17653594 17653592 17587350 17507723 17584042 17822509 17873131 17541102 17509991 17785410 17785425 17649820 17906359 17543726 17785433 17615384 17543988 17546430 17900025 17653554 17825336 17513116 17649817 17934064 17824244 17580051 17824251 17903063 17587147 17940464 17905165 17870033 17506913 17719839 17719857 17544362 17651480 17513738 17513732 17475561 17823981 17616354 17686250 17693150 17685459 17765010 17650230 17604325 17717210 17875527 17638927 17852862 17539879 17363093 17907227 17804183 17914037 17592763 17531173 17639036 17804172 17845142 17867912 17867952 17845163 17674022 17786374 17394344 17604195 17673994 17875650 17929548 17639132 17619690 17852776 17495102 17517830 17875802 17914328 17938157 17923006 17914319 17673867 17577068 17447134 17901057 17823555 16844126 17613434 17613404 17909345 17583474 17574873 17574852 17270508 17527001 17583440 17379349 17442631 17891045 17768190 17692090 17660939 17643768 17653357 17653354 17526924 17538980 17278114 17526912 17674617 17431904 17768178 17909302 17674399 17674398 17643753 17697802 17468756 17721999 17504250 17891135 17882479 17643800 17596878 17622882 17934541 17449015 17519420 17519416

PubMed Identifiers (PMID) for True cases for Spindle (GO:0005819, UMLS CUI:C1166795):
2465051 10409725 17127746 8601599 16109366 2531444 11685532 15289666 9014921 12725754 8488059 16682248 11265234 14732139 944141 3204145 15704876 15504907 12000941 7679671 2464442 8360270 17507656 6373448 10469560 9013671 11371343 17404511 17901875 6624456 10070349 10072359 13591887 15507205 13678590 10852941 13833582 1898588 15182700 9725909 9430784 12429839 9829781 12589680 905503 16682351 7768995 946757

PubMed Identifiers (PMID) for False cases for Spindle (GO:0005819, UMLS CUI:C1166795):
7117117 6731541 12116532 6512723 487144 2637978 10888756 14448472 10353361 2375219 1722043 7687827 8583247 17581408 9090024 11373586 17652547 1283936 10372881 15999548 12028659 9640383 11684965 143491 6313015 174799 10192702 9796734 16876157 10097715 3973195 9544170 8238764 15605993 6625119 12789938 16124173 3546639 17679912 11688580 14764266 9335244 10505436 9368893 868484 1369734 3918395 10781590 17650602 12181723 285402 9085154 8493872 8049415 15095916 8837099 186169 8091913 13410544 15041056 17577399 17425210 17134558 194039 5327949 4301362 10588259 3268026 5479167 4377628

PubMed Identifiers (PMID) for True cases for Nucleus (GO:0005634, UMLS CUI:C0007610):
16982898 16984731 16621885 17587183 16682026 16472739 16227240 16227267 15611109 16686604 16921492 17203076 17156426 16467382 15611067 16343953 16038897 17586809 17337628 17582224 17440814 16407298 17123511 16624523 16651730 15878878 15882582 16916638 16752129 17092839 15979065 15823530 16778179 17869136 15753649 17122583 15790566 16467852 15753984 15754013 16281968 16623600 17199958 15753376 16103118 15823758 16375861 17371988 16987174 15705584 16379009 15824106 16195327 17903176 17479775 16682351 17651444 16316418 16378739 16103143 16982871

PubMed Identifiers (PMID) for False cases for Nucleus (GO:0005634, UMLS CUI:C0007610):
16099671 16381181 16817194 16283616 17822940 17620883 17368072 16466711 16955142 17543285 16034135 17337637 17371966 16406819 17158029 16596246 15823480 16466316 16393919 16463195 16673406 17660940 17449015 17561826 17614086

PubMed Identifiers (PMID) for True cases for Transport (GO:0006810, UMLS CUI: C0005528):
11592064 16624426 17902931 17299159 16813613 17336301 10562510 17150107 17136613 4791736 11099066 8912659 16713380 17901545 16921433 3824215 17994779 17261040 17122583 1185041 18056484 3028905 5445834 17616574 16955105 16985196 9764743 16877763 17371988 16849396 7493271 17015470 17824913 6833493 1441156 8201953 17088429 12453904 17340007 17953664 17913964 84347 17548643 17028263 17394402 17868282 12409505 4341014 17823609 17651956 17636000 17442673 17193124 6246144 16283886 7303076

PubMed Identifiers (PMID) for False cases for Transport (GO:0006810, UMLS CUI: C0005528):
668178 17060204 10920650 15461043 13147030 15322711 15148476 2016945 4161912 12178500 5255673 1159037 16161964 15753484 17157677 7040757 11203884 8139906 15909849 8842920 1284215 13835733 241956 17296693 14635325 17652678 5066732 11373916 10161835 9431104 14699346 11927711 10314475 15567576 9827757 4228519 2062 2604629 2360016 10573249 12621370 10159925 10070174 3764192 15912670 1961573 10159558 14634473 12184656 16187541 14671771 2639506 9015989 4648199 8111617 17995369 10954362 10133484 1159338 1618459 15674208 11560113 15045960 16924475 1961300 4012726 2353975 5846219 8707219 2149738 3767775 2810417 17336903 3886601 3293735 8017809 7645701 17200204 4101435 5066497 12688307 5202333 12522358 17299037 12867318 1808575 6278697 7367134 17995092 17513787 10159737 16124532 10132621 251577 16689052 16959371 17394413 2555653 7394473 1921180 17155693 156614

PubMed Identifiers (PMID) for True cases for Thrush (Candidiasis, Oral) (MeSH:D002180, UMLS CUI:C0006849):
17301379 6365008 16922929 14509575 10592820 8469270 16375832

PubMed Identifiers (PMID) for False cases for Thrush (Candidiasis, Oral) (MeSH:D002180, UMLS CUI:C0006849):
12796450 15531647 17354466 16849236 17125543 16539008 16454315 16619623 16425046 16530003 16796510 17017250 16928637 16968261 17186172 17249228 17172382 15870039 15931968 17354437 15703474 15702470 17354412 15140086 14681070 12827728 12639316 12399602 12177451 11689932 11558556 11436143 11355202 11009395 11272501 10685904 11269279 4012767 6285009 656505 822146 6057042 14473034 18005155 17913139

PubMed Identifiers (PMID) for True cases for Lead (MeSH:D007854, UMLS CUI:C0023175):
17304781 16652269 16652270 18080782 18074289 18074233 17548149 16652251 16624520 16921439 16882520 17545124 17932518 17591696 17123019 17123015 17079773 16605101 16966966 17340181 16470546 16521068

PubMed Identifiers (PMID) for False cases for Lead (MeSH:D007854, UMLS CUI:C0023175):
16686631 17685075 17685079 17474371 17297215 17442826 17933871 17058414 17229253 17823569 17021726 17870201 16407449 16227471 16712943 17060860 17062372 17156420 17722968 17580651 16907454 18073097 16759922 16542674 17040322 17846013 17620787 17426070 17985327 17015862 17295398 17932667 17015657 17513287 15946796 17903507 17824184 16499127 17062185 16623872 16437249 17940026 17652008 16377762 16647470 16782616 16982742 16624526 17062171 17202645 17511293 17722470 17613765 17296668 16813840 17307433 16624621 16956148 17294831 17062247 17545287 17723085 17822798 17017301 16499602 16955503 17682492 16528137 16843801 16955532 17303217 17652146 17264177 16924236 17260866 17544448 16714032 17513644 17341425 17303986 17651274 17261320 17444265 16378012 17444280 17719706 16953228 16716046 16646671 17542421 16681546 17373275 17334945 17234279 17474776 17481637 17122731 17933178 16629553 16683319 16629559 16952845 17159980 17234645 17303772 17823840 16343638 16683632 16713977 16814237 16713734 17616333 16924477 16434882 16434728 16987202 17446423 17507834 17586662 17297897 17726163 16987163 17587386 17195036 16843087 17584109 16528873 17446547 16879704 17293391 17613964 17873493 17063092 16469126 16376601 16314398 17301543 16922667 17720501 17825563 16621782 16957201 16784940 16816916 16685312 16685320 15979846 16406211 17155830 17546569 17443377 17669508 17405465 17335581 17685007 17511043 16951787 17506927 17506959 16882780 17058363 17096170 17304022 17122953 17095689 16814094 17932357 17444369 16623417 17374063 17404560 16713931 17901982 17513815 16467142 17902740 17053225 17283668 16758009 17680723 17612000 17500337 16880854 16517152 17464783 17500271 17477790 17401269 17119032 17028347 17036940 16497897 17475678 17441244 17379337 17138426 16451840 17916999 16790374 17899847 17319003 16321678

PubMed Identifiers (PMID) for True cases for Inhibition (psychology) (MeSH:D007266, UMLS CUI:C0021467):
15228178 16782972 17933532 2357016 18025295 11170848 15322256 15322259 15322261 17121898 17512902 2185353 9152625 4648978 7897047 12876143 16529752 17475223 17685088 8811986 17721081 11273405 11596777 8912310 18025278 16686114 17123478 17652017 4898180 9883457 16686117 1282635 15824651 11716063 15948609 16712804 4438527 11277460 8326690 14024386 14634814 15877981 18056468 6693303 8201808 5036289 15257832 13679628 10643183 4463188 8298162 16745908 530420 4199026 17686243 671332 3379579 5071907 14591462 10955201 10066993 5405137 16420156 11414386 2900431 17469960 17301186 11934004 17056407 14498796 4729159 10357454 16594949 15111228 17592148 14570519 11485192 16157478 11554522

PubMed Identifiers (PMID) for False cases for Inhibition (psychology) (MeSH:D007266, UMLS CUI:C0021467):
15857290 16955937 16982182 489092 12336460 2888942 1802721 9118522 12865432 17156404 16344269 17200553 15087236 3799286 15325084 3056452 2085893 9973097 15466698 12867506 15975042 16224119 16951345 17368323 17510658 17822865 3695489 1372531 15607530 17089025 16682005 2742800 11481484 14981291 17342418 16375907 12794758 8601575 2149853 14769217 15289852 17441316 17961204 17961202 17822909 9257776 16652189 9950213 16955917 16984800 17961106 17369354 17369345 1015344 8427295 16127266 17298963 17726738 17143004 17214564 6310425 11170256 11751425 12894538 12826661 17513481 1586975 10604978 3794454 14572667 12825939 17475221 14769213 15082769 17061046 17203166 17932622 17900936 17964538 10537288 6277545 15755183 16466706 14572638 16923120 15225831 16923124 17015676 2463101 14734482 15466660 8051383 8772513 17198537 16982079 17582224 16623875 17900864 17996250 2254281 15826871 2778790 1280205 7833116 8811981 6727401 8016289 14981258 16951373 15117970 16921023 17264311 16712721 1180330 281566 6275473 1368362 7592694 17123841 11173543 11173547 12553047 17202652 17295185 17683005 18057884 9724055 14630953 15047615 16713438 17202669 3170513 526134 1562270 7925608 15148334 15148326 15148321 16227409 16844395 16652152 16982116 2359068 10068277 16499980 16956934 17293597 3948298 15672685 16982766 17961023 17337716 17295245 17823293 17961604 17683071 15909122 17264151 16713232 17545739 17582755 11265224 15259086 12967348 16920870 16561625 2463749 8840153 17823253 10194555 11751672 15823585 17016024 17234889 2148162 9604323 16103171 17015957 16876203 17904524 10540190 14636061 12558160 15182333 15293345 16847052 16847054 17542813 17993545 18026094 18057198 17373880 17234790 15946940 15114667 15225791 17994764 17404230 16622840 8140397 10921771 12584569 12963997 17304506 17616479 1961573 12933379 12827296 12964003 15153648 16154641 17157266 17902181 16845248 16343502 16814931 17016446 3358930 14637010 14601562 14764453 15572372 17587672 17367747 18028129 6979509 8048562 11780391 12927696 12962492 14983034 16953261 17481711 2743339 1984787 15120570 16310342 17587307 17726077 286102 2598821 15044034 9668205 9637762 3365449 16317289 16954720 16524692 16524694 17129213 17616579 17545155 16882451 17726014 14945372 16154770 16343446 13799750 3638417 1581897 11994396 14734050 16845230 17303775 17481608 17685897 17507598 12964850 1986983 16316623 18056842 5001363 10607879 11340118 12689334 17122865 17122889 17581300 17823871 17200113 6410683 12933658 17374039 16845370 347732 8239059 17618307 18028330 9790735 11749849 11749855 12239589 14566823 14566837 14566836 14703515 17938578 6281036 3922310 2743532 8948442 8945979 8356573 15945132 8703804 17481520 10068484 10744042 17587390 17195237 16469826 17294035 17294036 5903095 10471535 11264468 15979723 17063487 17371269 15147727 17906320 7037973 7683251 8980692 17266724 10505424 6406828 12897162 15671303 17201170 14980522 16278234 17726090 8428367 8045938 12428687 104979 8703004 17546624 8950206 16953496 562749 6311112 9056677 9850743 12123009 17339088 15226216 16876685 9293481 17015480 17235352 14632515 17996890 8631304 7319006 7319007 8598322 17587332 17015472 17374364 17684755 2083841 15081564 15364916 16816403 16650892 17125279 17301819 17997169 17374457 17873516 17996902 15610860 13533026 11785130 10375801 18024477 3030981 3030977 10850458 15755722 12934103 14871963 17234763 16499954 17234768 17234770 17406795 17653462 17442754 17234775 17334506 17334516 17583574 17651859 17961770 15289900 15047168 12616662 9917496 9448749 8392282 4405029 17403193 16916501 16189116 11129739 10508488 17506948 17445227 17127736 12085981 9514575 2319841 17368191 17229153 8626783 17096161 17061251 17200012 16343930 15946971 15225617 12894234 8951876 9229384 7987966 3855355 17823927 17095714 15947066 15753257 14572883 17157922 16845490 15674324 15674326 9797075 11786386 11169978 2737221 1253336 4717916 17964176 16876410 11837932 2021537 5476878 17639075 15999991 15289864 15012774 10504327

- Low quality / High quantity corpus

PubMed Identifiers (PMID) for True cases for Development (GO:0007275, UMLS CUI:C0678723):
17555555 17784840 17913437 17906602 17617874 17507398 17457626 17666377 17488509 17908921 17542914 17663138 17889623 17187926 17941056 17482549 17509690 17597203 17849510 17890761 17643508 17431228 17823981 17564430 17712428 17651686 17573934 17719696 17938301 17557036 17916265 17447893 17626215 17611842 17908174 17459923 17601677 17706905 17533641 17706358 17762677 17513116 17678496 17597153 17475814 17719016 17904677 17574632 17876751 17511868 17684707 17639884 17845017 17939148 17571170 17635665 17451861 17418900 17605655 17286599 17881156 17619793 17601957 17381544 17604005 17879142 17573777 17923686 17901072 17641092 17517692 17409015 17625113 17531968 17522253 17409121 17400490 17640884 17287201 17941057 17482477 17937808 17493596 17673462 17651735 17398130 17785410 17651360 17634219 17442284 17878071 17931777 17174127 17924204 17701034 17940897 17925434 17442258 17639078 17905753 17627302 17449725 17604724 17591862 17937622 17626057 17660620 17904822 17908793 17601673 17467693 17586487 17525174 17499638 17629466 17359234 17724084 17452041 17601741 17934455 17845803 17706959 17613434 17555992 17374603 17588537 17652179 17468515 17591901 17662942 17702348 17785208 17923680 17499701 17376611 17553162 17702578 17912369 17889828 17345156 17533052 17682059 17470804 17509645 17218008 17934067 17559809 17449015 17251324 17901057 17570356 17616447 17660393 17587183 17382902 17630277 17697256 17719007 17671786 17592727 17513758 17481850 17636012 17579210 17676991 17330845 17565582 17391334 17901130 17631947 17553984 17938205 17330232 17892858 17325828 17496130 17594292 17715150 17512025 17900702 17631497 17606639 17659989 17904921 17533513 17606920 17352693 17585069 17714701 17629299 17893320 17681807 17725389 17852346 17442891 17571692 17603280 17576768 17604947 17559828 17761811 17567667 17504814 17394138 17936057 17554034 17702894 17565907 17547694 17505302 17635806 17585072 17390108 17562852 17678625 17925007 17852080 17637846 17544020 17911642 17913243 17855493 17395160 17591924 17584970 17897413 17786368 17344287 17442668 17704212 17641061 17382908 17470544 17679696 17679695 17549403 17709485 17638545 17904217 17601529 17604327 17547569 17689942 17215324 17554822 17693932 17693484 17638069 17572069 17448457 17645772 17525382 17630318 17727656 17641293 17516151 17495000 17337360 17570325 17884989 17531242 17475810 17581254 17581202 17451740 17412627 17671694 17379849 17463330 17630004 17855555 17517963 17660606 17908054 17890327 17683952 17916210 17678888 17709201 17435078 17384139 17475839 17845201 17486117 17717053 17650175 17855432 17488340 17914072 17891540 17704967 17626353 17660232 17363374 17655012 17581762 17660983 17654674 17867343 17453355 17522593 17764403 17383628 17450384 17706818 17707770 17442669 17495111 17927825 17784959 17936206 17875807 17709569 17433792 17653344 17693084 17462595 17916255 17604329 17569694 17823235 17883393 17911167 17204816 17768400 17656160 17921518 17470550 17785945 17719739 17635532 17892850 17543016 17690109 17361458 17901045 17595340 17784834 17673451 17937615 17570766 17891603 17579549 17166938 17446562 17907943 17503086 17286603 17650110 17895858 17555280 17643423 17937389 17478534 17609388 17630230 17502352 17662997 17615268 17905936 17610129 17916392 17705714 17915078 17507723 17647129 17067799 17623270 17530727 17662047 17507407 17928586 17403521 17171252 17644489 17914860 17639601 17907959 17761652 17627319 17349690 17855099 17713763 17872546 17696762 17451780 17101239 17113017 17113018 17643432 17599806 17827389 17641202 17691902 17724710 17154311 17504981 17428198 17886887 17889654 17626337 17444630 17507686 17621875 17384082 17687369 17386930 17611712 17640296 17873349 17876988 17711199 17671093 17876773 17615389 17703495 17891237 17763764 17651356 17688442 17925577 17925578 17728282 17696520 17157305 17707791 17928260 17327402 17549791 17180421 17918940 17537259 17513418 17585371 17885749 17549610 17826224 17512553 17550375 17537703 17494766 17680809 17909045 17366638 17599430 17874127 17611415 17916724 17822672 17415640 17508404 17867359 17726373 17563084 17619088 17489989 17336061 17553767 17522677 17672501 17376724 17710606 17504387 17900811 17921458 17346681 17401690 17418843 17712723 17395214 17565112 17582723 17387453 17615002 17522978 17716927 16904910 17931385 17636003 17377142 17654245 17868656 17433387 17689734 17523939 17922247 17852558 17538895 17640185 17595019 17395165 17374429 17540718 17618963 17719664 17698907 17555823 17692596 17445884 17433619 17495092 17702051 17366550 17827722 17405780 17806079 17848144 17583486 17712427 17526773 17765198 17572393 17577134 17523085 17619783 17651063 17928720 17618052 17727393 17626827 17555700 16793235 17482616 17405148 17855580 17728285 17627093 17706195 17582722 17446302 17661579 17467238 17695030 17532282 17683461 17709582 17467696 17544634 17583512 17400750 17348029 17504871 17827869 17509766 17650147 17211659 17512213 17634386 17616401 17544195 17023011 17557909 17570340 17927573 17267296 17674131 17614999 17433416 17630414 17850287 17416683 17635201 17198727 17523956 17597644 17027315 17681587 17916740 17896105 17599070 17559657 17601880 17553164 17689523 17785433 17129668 17508337 17492939 17640307 17854218 17853358 17467100 17846295 17827272 17760784 17553814 17584488 17499997 17892566 17765677 17675443 17374740 17412507 17430892 17606303 17449276 17072341 17907269 17604323 17878376 17720694 17272310 17785425 17855367 17598886 17502996 17726382 17553988 17403607 17628022 17590270 17646388 17884337 17890457 17341442 17626061 17369603 17885581 17938259 17611412 17881895 17543278 17855343 17482434 17440118 17653190 17905233 17400745 17501984 17768066 17416656 17433702 17515792 17936633 17710448 17472698 17822657 17618121 17649820 17883281 17547207 17551769 17925481 17628882 17435182 17934195 17823780 17916606 17897734 17412577 17646079 17608941 17626222 17662304 17470367 17597462 17624726 17555296 17544150 17545327 17515830 17544362 17827401 17572164 17452490 17583361 17665128 17429005 17940034 16979647 17487927 17709570 17306501 17728286 17541248 17662987 17698213 17764958 17377739 17890024 17627227 17515816 17690881 17502375 17428670 17584806 17715401 17522159 17909082 17316946 17765542 17907829 17399990 17376430 17854478 17356007 17913726 17499371 17210139 17870253 17434988 17895246 17637427 17392405 17537792 17694068 17804598 17628547 17379602 17517434 17870592 17928399 17932772 17493914 17320146

PubMed Identifiers (PMID) for False cases for Development (GO:0007275, UMLS CUI:C0678723):
17379739 17931422 17848937 17524010 17659812 17493282 17892586 17938726 17506878 16844126 17719857 17880435 17607325 17603959 17908382 17457741 17137674 17623108 17684050 17610995 17579664 17908844 17679148 17699533 17893495 17553138 17620138 17640455 17351279 17397925 17471298 17626616 17459906 17524721 17826877 17727586 17880451 17251926 17565564 17854515 17379349 17874759 17678540 17877830 17600600 17662134 17641564 17704006 17938076 17939854 17627300 17607085 17456579 17935632 17698888 17182107 17268419 17579937 17676518 17718908 17672907 17605827 17708088 17647304 17700580 16931131 17925323 17688610 17875219 17823463 17513286 17459630 17588851 17504530 17663772 17515008 17441994 17596260 17701071 17564504 17913263 17717535 17582556 17915077 17457693 17852218 17708668 17786854 17901452 16876913 17553651 17586306 17938084 17681745 17505522 17729062 17825956 17532138 17921801 17937139 17570838 17537541 17562500 17706164 17671522 17670777 17535170 17553136 17919795 17486454 17851999 17919666 17478121 17762848 17931090 17357787 17802818 17323123 17241805 17724102 17705099 17505931 17491596 17701342 17545118 17492578 17926249 17434800 17613802 17613800 17627930 17671097 17599084 17554672 17696791 17408826 17688117 17597404 17698480 17475561 17563256 17574790 17922192 17914323 17703230 17538616 17761611 17467550 17467553 17600755 17524622 17924832 17870033 17592390 17486433 17915832 17878467 17630007 17197107 17481712 17592763 17926250 17937140 17940086 17531754 17682845 17878694 17937148 17914328 17532532 17532533 17762885 17592957 17786134 17660850 17495102 17765527 17371405 17909971 17762057 17710538 17547857 17726404 17849484 17880644 17681188 17589475 17161603 17594626 17225948 17626472 17551739 17762235 17880638 17520129 17666540 17609905 17907711 17847810 17937880 17713421 17524019 17614766 17519741 17803580 17611208 17539879 17872562 17516232 17678290 17474117 17679665 17483537 17459190 17603510 17725763 17664290 17577335 17391944 17585815 17381902 17785733 17604195 17568620 17846773 17718147 17652503 17587579 17908034 17657375 17939364 17598994 17495162 16091911 17803579 17667084 17847839 17879565 17926548 17926549 17482724 17652919 17685170 17895618 17650125 17550667 17360974 17666657 17576618 17630387 17584580 17010979 17654061 17850913 17698522 17451414 17931818 17681291 17631906 17665475 17673017 17401558 17922156 17332244 17520281 17497075 17336002 17623226 17884437 17905102 17490719 17706337 17535178 17456486 17622947 17898643 17845154 17535869 17510751 17591888 17826955 17896966 17412797 17564845 17804189 17716739 17437959 17656115 17643768 17925607 17225054 17868083 17270508 17112620 17622961 17764309 17713716 17651594 17575487 17585917 17825995 17206455 17592242 17496132 17823800 17588585 17507117 17931612 16790358 17767013 17587350 17597543 17508966 17876891 17101302 17590178 17653738 17475758 17870112 17587147 17321106 17660603 17601638 17855170 17654267 17927871 17827962 17522569 17537524 17394071 17695012 17596804 17599583 17630266 17938811 17909302 17270366 17692292 17764893 17695475 17557760 17595433 17919838 17693834 17332052 17544871 17941006 17544077 17704552 17628634 17318540 17919427 17827084 17888157 17545385 17531632 17658094 17928427 17901798 17875650 17509643 17855012 17321702 17931514 17681713 17848252 17569875 17692789 17805417 17597556 17920227 17321099 17662140 17721242 17619915 17512781 17884054 17584007 17477872 17602087 17466715 17689628 17888952 17619160 17697787 17524535 17400004 17873131 17320963 17636544 17763407 17350177 17692112 17638927 17712470 17511885 17517830 17660072 16878287 17574039 17292405 17846288 17680298 16749910 17554430 17641987 17347049 17722116 17764089 17177028 17932849 17655696 17761907 17763886 17657713 17551784 17529868 17309128 17590467 17720227 17626431 17442025 17613509 17765785 17221151 17888963 17496491 17478737 17909335 17250906 17550323 17540966 17682105 17420207 17591523 17939543 17673710 17682657 17925677 17701383 17547883 17826498 17654690 17466668 17855632 17706583 17710473 17850655 17329306 17880765 17622882 17620246 17925647 17784960 17530295 17762431 17102960 17711164 17662590 17914742 17932350 17913586 17662350 17187267 17712032 17707017 17933579 17605044 17417058 17897446 17915410 17240050 17581325 17898260 17721999 17623804 17548785 17640798 17509147 17603776 17920697 17667487 17695467 17363013 17573062 17637462 17919326 17683698 17599396 17543988 17897462 17768266 17578680 17479312 17928517 17692113 17879699 17704407 17593195 17606463 17562270 17728497 17523948 17521322 17619887 17932346 17525862 17623063 17923267 17417709 17704064 17556902 17695550 17563403 17503006 17477860 17417062 17764706 17531011 17768178 17706469 17727701 17512627 17940904 17321078 17900277 17538980 17548668 17693188 17507676 17481814 17909067 17618776 17918207 17939590 17633483 17434231 17763415 17683542 17381470 17436100 17914523 17572421 17664883 17589947 17286575 17846906 17629101 16828203 17917452 17704937 17413534 17591309 17762757 17659576 17526924 17575242 17618766 17696941 17854412 17685459 17418529 17574963 17621827 17412563 17725602 17909964 17530260 17590186 17867912 17933227 17854673 17573955 17061043 17667965 17805508 17545001 17597242 17547876 17914097 17554342 17826416 17674367 17292657 17683487 17644307 17903035 17658465 17620055 17656212 17882409 17595233 17616354 17582827 17900025 17725247 17525624 17627296 17898387 17235503 17333499 17549650 17701829 17470488 17552064 17552068 17679641 17612915 17608055 17376746 17827994 17937801 17620564 17588645 17515781 17925313 17664242 17602203 17613489 17592387 17904501 17702908 17515940 17703490 17564874 17822819 17928576 17889296 17898969 17495991 17495993 17512640 17493676 17883614 17346889 17540970 17939057 17893386 17324632 17907227 17804824 17909345 17765917 17565433 17891045 17719134 17538797 17563851 17896729 17893248 17562720 17683306 17719839 17822562 17531047 17616017 17693681 17897331 17717724 17927830 17577484 17518810 17702729 17879143 17650884 16891012 17290040 17401612 17602186 17556602 17673098 17537161 17760486 17686624 17599420 17324481 17651792 17566875 17353035 17456841 17893607 17914639 17393189 17673994 17610990 17618467 17442691 17661758 17661757 17452160 17360140 17674399 17674398 17588823 17629100 17609019 17638729 17803012 17881958 17685749 17066306 17893046 17641815 17519864 17586034 17828151 17923549 17549631 17915983 17633427 17568683 17555693 17518809 17595495 17610250 17498468 17565715 17869305 17666537 17905045 17674022 17760413 16854501 17888048 17566574 17437967 17658829 17679566 17457849 17671931 17904796 17497709 17586187 17451975 17598367 17313500 17580183 17653650 17590151 17724290 17611258 17594450 17639245 17907185 17547568 17676510 17576203 17504250 17377889 17524621 17659343 17601266 17634173 17885572 17536068 17893917 17556790 17587292 17683450 17905165 17881717 17880020 17676252 17679345 17663647 17922869 17627444 17602980 17908760 17937641 17919560 17692629 17535826 17666217 17849232 17905823 17045665 17219182 17682658 17441789 17690333 17589340 17717616 17697158 17618440 17762979 17581267 17643499 17498791 17884060 17572302 17873406 17684942 17671637 17660121 17876996 17879946 17508043 17585600 17525701 17686101 17688379 17184797 17522755 17913943 17901324 17587153 17459551 17709800 17904176 17433843 17601422 17706275 17761112 17723168 17914319 17594189 17589416 17483496 17724796 17069969 17881220 17907504 17574873 17909619 17428654 17634943 17639132 17768394 17586109 17420714 17618050 17615384 17823779 17617519 17878962 17915669 17607193 17626211 17441999 17653594 17726580 17501698 17920590 17619690 17574125 17565806 17436113 17619175 17923293 17673611 17898822 17667054 17710500 17628946 17885088 17356883 17548035 17679412 17521519 17268387 17717210 17426968 17587240 17718922 17728716 17608811 17400732 17400733 17513181 17501688 17617621 17766435 17672870 17548646 17709542 17400601 17272821 17668746 17934064 17553896 17885690 17433300 17513732 17513738 17446201 17652515 17915221 17599398 17612560 17874423 17845408 17524600 17508973 17606601 17657820 17641024 17613404 17934541 17513079 17656681 17849141 17600276 17709211 17548604 17586699 17704237 17495130 17854093 17709505 17804183 17610865 17716793 17493738 17932340 17724005 17355415 17936762 17693106 17913903 17669578 17408932 17564957 17845419 17924345 17587444 17652941 17785804 17606630 17517968 17590442 17565376 17456756 17537923 17680659 17463415 17506035 17651156 17696902 17517106 17878337 17686552 17664466 17548618 17693442 17582211 17714439 17888593 17804172 17521598 17910833 17922613 17367575 17631007 17467549 17521750 17562046 17567866 17052878 17525707 17904373 17556654 17609777 17504726 17564914 17718078 17926576 17933081 17397847 17686898 17844822 17310393 17658932 17408766 17884619 17764367 17929548 17722610 17925580 17686410 17186114 17524729 17845163 17443457 17381956 17368580 17601484 17720693 17416648 17598527 17641698 17418799 17577072 17824015 17894168 17702133 17174110 17823449 17380153 17827329 17634941 17912716 17867451 17926569 17643800 17686250 17914037 17729396 17567472 17096452 17656817 17906236 17682903 17688471 17879624 17605635 17505913 17453290 17549580 17880882 17691166 17672411 17687385 17620929 17853846 17463247 17460532 17671245 17315017 17908390 17891357 17580767 17524155 17906359 17657436 17501586 17720090 17560161 17582589 17762883 17499322 17536912 17478728 17672160 17587337 17633438 17497427 17590226 17361443 17698119 17761492 17717574 17505266 17123094 17467941 17453282 17635434 17697802 17884759 17724573 17521784 17851344 17608911 17911617 17851633 17867952 17602898 17639433 17827081 17882921 17552885 17784934 17307322 17361414 17632599 17567050 17532556 17918536 17532904 17925790 17921656 17418600 17925672 17653554 17929993 17632682 17870431 17667454 17578678 17660939 17712103 17703980 17932616 17714340 17571037 17517302 17900209 17519584 17915645 17700205 17656262 17644726 17363093 17931526 17534568 17527001 17624226 17850003 17618400 17881601 17594104 17499972 17913402 17671414 17597986 17631325 17884753 17909504 17721110 17610168 17525023 17551070 17880694 17869356 17926006 17594791 16521050 17535406 17570795 17561706 17664671 17395548 17561058 17403022 17643265 16953448 17613861 17569985 17084052 17637811 17717741 17622534 17543024 17519416 17852420 17912159 17766053 17664079 17890404 17917788 17582533 17851760 17605667 17713879 17641559 17339422 17582259 17885248 17560503 17804261 17650978 17628758 17920687 17690422 17512343 17853276 17598792 17371820 17693028 17515852 17688188 17614197 17565472 17526650 17451783 17652633 17341656 17052754 17347056 17513400 17721868 17891406 17391733 17933518 17289219 17475238 17548928 17681843 17468185 17530192 17912547 17651763 17895592 17222527 17645645 17822693 17881770 17433290 17665046 17504261 17802761 17931720 17574387 17918166 17521293 17603031 17333248 17532519 17785298 17554210 17890056 17502431 17509782 17336164 17629268 17651069 17719141 17825336 17921819 17931764 17512503 17584442 17598007 17487523 17498936 16931166 17901707 17882479 17499310 17061105 17802757 17468414 17514589 17417732 17584588 17713494 17728798 17582826 17846133 17641269 17034885 17848429 17761416 17556384 17921550 17825004 17879545 17726190 17911328 17556919 17462121 17577068 17253118 17556519 17532867 17673644 17490953 17666898 17851574 17664408 17391552 17873085 17428907 17581247 17643747 17882992 17926578 17633377 17633372 17634682 17876843 17919867 17475721 17911333 17697288 17664248 17584218 17522592 17391569 17903712 17880486 17550947 17938157 17675262 17508226 17541102 17598688 17456249 17584361 17918302 17870663 17913898 17633424 17939372 17692386 17886866 17885596 17689789 17683346 17615600 17391934 17588993 17685899 17680006 17827680 17456009 17909428 17624076 17601919 17889638 17879720 17034915 17498949 17594966 17688705 17604608 17803898 17671540 17442631 17926452 17926455 17763765 17932081 17446142 17286625 17726441 17629432 17726765 17627630 17630807 17688111 17937869 17766109 17923006 17877590 17851805 17906235 17580051 17376752 17681665 17537007 17496135 17693968 17486019 17673785 17626775 17917896 17876789 17924155 17445349 17935377 17550764 17577151 17402765 17716805 17678288 17655295 17784689 17610957 17722525 17594017 17699113 17641178 17509991 17703902 17844861 17930917 17695073 17673338 17824244 17620521 17822832 17611184 17622405 17882730 17672328 17903063 17666901 17923290 17386061 17529972 17418546 17579654 17700085 17537142 17683760 17506913 17617277 17727207 17675711 17616603 17598677 17674717 17682034 17596064 17915040 17569847 17546337 17717931 17510455 17519615 17673867 17849603 17539661 17874713 17678024 17433124 17467242 17537978 17662287 17607065 17727946 17726301 17428769 17887570 17419889 17490421 17537016 17496210 17880876 17655600 17578694 17535381 17607151 17876425 17254598 17556411 17622206 17683329 17704626 17582646 17928780 17767820 17323066 16806974 17895848 17634275 17294053 17599559 17540665 17547592 17608550 17626363 17403118 17675723 17565643 17875114 17595253 17764063 17880404 17397850 17931728 17583474 17531932 17560839 17686914 17823425 17321488 17483494 17328922 17924705 17589384 17701883 17707381 17725732 17604325 17688126 17343286 17762354 17879023 17906611 17845247 17925602 17894789 17340135 17763871 17587363 17716352 17341435 17768190 17608855 17693150 17723128 17710528 17850469 17564593 17351717 17681209 17681202 17347283 17405840 17917491 17569882 17516213 17644755 17898316 17364193 17599849 17488986 17931876 17171277 17370124 17394344 17439720 17635741 17458978 17621606 17846744 17716869 17681028 17698729 17679046 17426650 17465986 17847915 17468905 17541204 17827789 17598814 17683195 17683198 17806092 17939259 17627453 17728409 17590910 17602547 17892845 17587699 17682881 17507920 17542741 17492382 17356849 17400172 17668365 17579768 17824251 17468245 17635789 17913404 17659481 17672474 17540649 17486562 17559314 17400773 17877847 17909961 17720999 17566493 17668999 17722018 17673395 17849625 17707105 17764327 17901434 17878613 17611376 17540653 17594602 17633092 17550454 17932956 17551392 17644429 17506786 17676988 17907936 17708111 17519493 17828726 17624462 17482136 17563586 17563463 17691928 17513461 17426660 17613811 17711985 17531173 17891546 17622581 17822370 17563470 17554576 17510602 17441686 17921743 17412312 17495602 17933859 17928452 17873582 17431229 17659704 17570400 17885428 17936207 17640468 17551366 17549287 17823414 17717074 17596878 17671094 17762604 17593510 17502003 17825080 17643292 17940439 17850307 17590189 17516840 17940464 17901467 17563269 17893998 17906434 17932554 17906190 17912157 17912155 17620859 17912722 17584042 17531655 17513438 17823555 17873584 17629673 17912222 17907934 17845142 17628546 17620904 17433707 17656064 17515617 17515618 17566960 17566961 17490984 17846335 17844882 17824445 17560857 17538874 17538932 17761862 17485563 17686399 17712187 17419032 17631821 17882183 17882181 17596465 17449026 17659912 17543564 17479955 17651355 17608902 17574852 17622049 17619479 17593942 17601124 17526912 17637650 17632975 17608553 17822984 17724986 17654163 17579501 17582920 17580077 17615324 17538553 17584217 17899482 17762892 17762891 17710819 17538463 17700665 17925509 17805412 17664450 17630421 17784631 17875254 17539881 17638946 17762887 17607616 17459773 17519420 17538079 17447213 17426963 17581556 17626859 17625138 17717881 17844871 17872418 17399806 17715578 17891845 17602205 17680717 17667725 17641187 17522687 17541416 17637785 17233799 17876908 17710866 17683337 17605453 17605454 17606137 17349066 17349067 17571459 17566102 17882184 17502083 17889062 17603827 17847958 17595276 17715845 17580061 17485686 17449496 17477889 17591166 17726383 17723963 17727193 17554641 17663214 17431904 17633442 17645114 17576416 17554295 17557689 17826399 17671477 17614780 17709740 17661587 17606838 17498186 17608594 17403271 17538455 17664441 17823317 17885109 17510353 17713239 17710692 17544144 17537048 17557026 17696437 17460026 17653357 17653354 17494685 17666904 17569839 17542784 17599198 17720010 17703056 17608088 17507966 17727134 17702933 17656711 17643753 17586174 17656692 17522642 17562972 17591229 17540893 17534773 17621972 17914384 17713900 17600188 17767383 17416495 17650822 17566958 17564885 17691250 17376254 17614811 17650230 17493662 17619551 17630662 17693356 17626411 17633436 17544045 17848340 17107633 17661347 17563585 17487645 17667003 17721452 17893393 17663700 17496124 17760404 17802814 17886659 17904518 17682862 17608004 17534151 17932303 17563071 17663280 17624328 17265147 17767341 17826309 17678991 17692708 17644452 17633378 17823059 17826178 17923431 17635788 17347106 17919720 17786374 17845005 17716641 17395534 17932080 17333151 17383071 17546430 17678989 17526507 17630157 17933600 17532518 17886211 17882517 17654430 17434922 17884161 17521159 17886664 17644596 17538074 17874630 17449320 17459544 17926701 17453344 17642230 17640548 17584823 17805384 17850204 17659213 17646158 17596806 17541820 17899328 17934671 17442299 17639036 17656322 17895351 17549415 17806126 17902527 17919976 17605700 17585959 17883828 17601155 17610946 17431578 17685922 17382356 17426989 17129663 17420782 17166494 17825422 17272782 17602998 17905185 17710601 17316583 17634686 17869001 17697759 17914437 17691980 17669587 17467685 17764469 17535033 17620046 17479139 17607072 17555771 17466694 17608931 17166777 17624490 17563283 17588890 17595041 17543909 17764698 17456539 17447134 17699075 17721972 17568628 17508195 17767035 17889607 17725918 17543726 17674617 17662884 17708116 17882011 17652187 17766535 17711825 17567509 17660136 17661742 17681900 17697644 17914913 17543846 17632039 17560669 17822509 17849021 17768091 17712033 17429660 17853779 17578783 17575671 17517125 17588978 17600756 17923982 17431606 17583517 17894768 17184824 17656074 17525362 17622292 17867917 17897456 17543911 17804600 17851362 17681184 17697948 17922865 17512470 17583440 17877761 17549446 17614818 17427135 17473177 17575499 17623013 17668523 17667475 17556109 17459398 17524632 17667008 17359291 17717432 17846787 17555795 17570016 17391728 17878704 17566019 17383827 17912435 17640302 17695492 17899366 16917001 17916073 17219201 17786294 17070093 17724208 17634537 17506735 17919311 17440983 17701052 17870432 17566598 17676485 17443289 17687613 17721273 17634222 17658213 17591800 17722703 17885283 17567922 17491598 16901975 17680562 17900235 17343572 17697357 17498590 17910759 17895257 17543444 17825949 17888164 17692090 17521699 17875527 17079356 17537769 17896786 17498912 17720918 17920003 17580297 17922683 17279413 17917388 17627822 17927591 17639294 17653592 17661939 17669470 17591671 17925286 17658441 17600130 17545590 17845726 17576259 17905466 17649817 17580363 17604591 17805055 17559145 17442371 17487387 17852862 17368732 17440014 16883592 17671177 17639052 17889501 17569608 17873113 17932461 17550320 17258785 17693177 17455144 17515740 17888034 17671712 17556535 17851793 17854859 17651480 17464094 17909015 17468756 17940562 17505259 17785555 17851901 17872910 17693255 17581423 17625225 17876012 17519035 17666972 17473954 17876606 17917741 17537489 17943393 17543077 17539960 17675073 17695539 17899288 17902381 17593212 17680907 17917504 17704893 17224437 17452157 17674262 17876270 17721917 17307838 17720962 17875802 17701943 17467107 17917766 17534948 17563344 17887948 17630907 17664858 17545376 17707359 17659942 17654001 17675659 17803473 17618615 17765010 17387582 17890488 17595203 17220293 17934663 17617102 17931904 17854814 17901343 17764980 17513331 17667353 17242867 17939345 17270295 17584753 17939261 17370053 17869258 17535402 17661578 17915559 17363403 17565313 17437104 17942805 17667496 17825811 17597159 17672861 17488788 17804532 17581195 17852868 17647142 17584779 17692969 17708520 17597160 17620957 17852776 17804562 17804567 17512573 17524760 17278114 17587418 17530249 17488318 17503218 17449131 17697214 17434673 17511467 17785748 17502354 17522138 17725588 17320847 17680591 17553627 17553629 17464497 17559468 17363343 17891135 17652378 17921031 17274062 17670939 17723223 17565351 17554608 17487374 17638521 17308913 17681810 17470535 17525162 17804643 17457539 17656384 17590475 17570576 17580952 17702162 17728025 17665192 17451484 17928262 17890733 17917248 17479224 17584755 17611488 17897081 17702644 17440441 17665982 17651036 17914916 17584147 17670766 17698161 17852043 17694447 17576017 17762855 17309602 17822245 17537852 17428313 17459334 17876887 17622402 17926121 17573104 17467733 17923292 17940005 17576386 17686458 17553105 17761472 17719657 17716771 17872518 17524129 17674202 17590445 17349710 17887773 17584038

PubMed Identifiers (PMID) for True cases for Spindle (GO:0005819, UMLS CUI:C1166795):
16325405 9363944 8743943 15569709 17276919 11553716 8227145 17576796 17026001 9885249 10794572 1406971 14728800 9829781 11285289 17680027 9415373 16866869 11146657 7822426 15031428 15220532 11231570 16079179 12429839 1854485 10559864 3711141 7556895 12361599 10662665 12837247 8723332 15302853 10852941 14528012 15958489 9334346 15637283 12034769 7720067 17168522 14504462 14504461 15181147 12356862 17289665 10462521 16533843 16481399 15236970 15452142 12547760 16436504 10811826 15548592 12604591 15522967 11157972 12475954 3340202 12861014 17141610 1451187 7906984 1423661 10637305 17538014 6890559 8538794 7822408 15984158 8916046 3204145 9914375 17449027 6428758 8641549 10753525 17446658 15349843 16183861 6373448 9256351 8806578 14618264 10728642 15007207 16937372 7576618 10775189 1862101 12135894 15791586 16100711 10519001 17329923 10898292 7538924 3930520 16753144 6313711 3920225 16631588 2879849 15695617 12193411 12454937 2586488 16966421 12832378 16940283 7772339 10842330 1577859 7635066 17635534 3720355 12420305 12784254 8768546 14695913 6652679 17127746 14507833 8505367 9811610 15067221 10070349 12589680 12826574 15182700 9237224 10525156 16310175 2465051 12124350 15753042 9725909 2651182 8360270 1825139 11468781 15031116 15939319 10775165 12887092 10206152 8895663 16274983 12417738 8787533 17268176 7288228 8601615 10619133 17404511 17189386 7199946 10633177 17727698 17457043 16222248 16890532 12559175 16082199 12119403 12595999 17901875 9214509 15898111 12857871 16357537 15492258 14678956 16258280 15950749 12537518 11148127 3137657 11055208 17035311 12325006 3969082 14593696 7880536 1859100 17679912 17626005 10702375 11163156 10411903 14583779 16971808 11522645 12836413 15992541 10409725 1898588 16733741 14993419 17086421 16294010 16260620 17197431 12486240 2464442 15945350 7000360 17283130 16314117 17570218 11454737 3666450 2188063 9774639 15094189 13678590 17893240 14973072 10072359 15289666 15689349 16084011 6692339 12649205 8939848 15039892 12106655 15187251 11025669 8167024 1406993 10101798 12196507 15927066 10660610 11692753 14567393 3408647 17452982 5052869 15704876 13620121 11564751 4142134 1819511 4096952 13663879 6357645 15057285 14712072 16719341 3809693 4097231 8781580 8781583 4309014 944141 7285950 13837135 15025049 16737177 12589023 2746977 7109963 12579453 4604442 2198114 10503007 5330243 7929555 17271739 2725455 2029091 2102070 8259087 12651887 816751 5411633 9281574 6036531 5026432 1103303 1103302 13717779 6468094 4689938 7121478 13027851 159269 1056751 6383744 5903581 2192603 3460432 6006192 14830214 4957028 2906552 15864652 13775589 3749054 8665167 4902729 1241091 13719878 5538080 4556567 16416877 6008707 4617253 11424422 1973080 5691976 348627 15037797 15037798 8156414 48471 13591887 4262868 2183839 17327161 11255030 697786 1293584 7953561 3842478 15449714 6183105 15803793 13874304 7904718 12929425 7226359 618897 1817623 387430 1276424 10559976 11191341 6468271 8278615 4268363 13351623 7419592 4448112 13305071 10021357 4814747 4235709 6075265 2696975 16719315 10531022 157735 11731322 15173827 17038541 16588263 5776311 17681129 6444698 393326 8274140 4211235 12503686 2688016 111867 4469674 15464854 357223 15589134 5064239 387392 7050618 2531444 3787253 175750 346233 4364196 17642271 5726338 1096300 3516413 2630243 17013412 1056753 1345661 811963 9789331 48555 5419844 3537327 11853664 9013671 14853650 4970683 15130483 3062385 15218867 15507205 10383302 1369734 905503 7828440 4815294 16588487 856831 17803930 12408797 13842716 8608594 10679364 6117858 7544801 11470815 8684477 16589227 712847 6120044 16869577 5064173 15229615 16360680 16207811 14752161 15897182 8488059 12461778 12546698 11309422 15897174 14653991 11572976 14742714 8994824 11882285 11149918 9778527 16096371 7679671 11861765 17765685 17569568 17507656 15743824 16682351 9819352 944775 17763979 15589151 9808627 11287619 11084349 9420274 10779336 16738311 7622036 15635095 15120997 12142526 11081625 16876157 15022016 11371343 16387637 16919604 9990855 17664331 11685532 8577838 15650742 15138768 16023855 10827941 16177574 11724813 10403247 12573239 17825050 10398680 11716295 10781590 11444040 14555473 11290306 16136320 7768995 15952899 15187260 10466754 14738753 15577894 10966101 17618286 5948807 2781260 14623438 7720073 14999271 1506421 1256554 15589147 2198113 13367317 12000941 8973149 8939672 14614844 8918872 12600316 7033235 10047531 15632941 12876498 12360303 8674121 10652217 9281575 15339655 15318203 3424396 9368739 5575769 705706 7502068 7035968 15887295 11433309 5513610 6232236 10640819 14825358 6370143 9650944 12725754 14648472 5689568 4587693 15541388 8601599 2905436 3460433 15814838 11239388 11747833 10935617 15504907 7358083 14561423 4008533 6086669 4533277 14737150 3867670 8416980 9843568 12360299 15959504 8201345 16123292 10463344 6167859 7727737 2466194 3856252 11265234 2696965 16136185 9658155 17714652 17406696 14732139 1423613 16946735 13082662 15851021 12225678 3876438 11870205 688258 9425345 17664284 7559758 15661523 2431684 9454345 7951048 4945905 9828076 15620641 10491385 6460192 8805324 16554798 14514881 10469560

PubMed Identifiers (PMID) for False cases for Spindle (GO:0005819, UMLS CUI:C1166795):
8751131 3564458 15243327 17924038 7117117 10565076 17650602 7555875 8387395 17134558 13079821 6743109 13065177 745859 12630588 17312883 3928707 7569405 14501337 4557812 3686927 13021713 6366392 17396379 15875738 11125975 6539521 11422505 3366447 8238764 17485187 17364339 16546046 1664795 1692566 753447 16456332 8532417 7848067 8546432 208688 7875730 16927639 5479167 982585 15876975 15060890 7536697 5253548 9221308 720254 16001887 9046272 17666274 1380712 2637978 6512723 8274784 13429618 7379002 5327949 7271564 4819223 3546639 9640383 10748841 6644164 16455393 8951495 3268026 15095916 907965 3829997 7425942 401264 7193949 6437075 1722043 723795 1129920 2593218 9847626 4045306 7502014 17071808 138753 7427867 559618 10544766 2427986 2003016 11021715 1103529 7529900 16075860 9596225 13977205 17159394 14660100 2578080 5013541 17248258 13281668 13801975 11422489 15075284 10353361 1765926 2006877 8434991 14772664 14035782 9164895 12213912 9934590 14565526 16682248 3300161 5416826 9686439 13352918 5807656 9430784 6863631 10097657 13939728 12190298 7121071 645245 5788655 9014921 14636263 14931680 13077005 5969491 868484 13805328 1806319 4598635 11918052 395476 13830645 8218495 13415164 4262889 1777722 4040179 706588 13857105 4684795 9820406 5824068 2248514 4724448 8308633 3294514 16482196 2145946 1729836 6783578 13156578 14911910 13161735 3631898 4377628 174799 6625119 6837087 2192595 17372181 14433643 9018977 16243025 13688156 13515612 323967 13410544 15420329 5444181 7445945 3984426 9707757 13504389 13128071 198719 12015132 15196458 91242 9497596 3973195 13053456 8217343 9259619 8314241 1501050 13833582 17470346 5339860 11866996 8606044 11700891 9589482 11231493 9085154 8091913 11260635 14499820 11373586 17652547 8832753 8489097 1474671 8677962 17581408 15875910 9796734 15227752 8202646 15144403 14979922 9335244 6832546 3691279 12817428 17396171 12366813 11688580 3201297 1374756 8972477 16984624 16907866 12108353 11974591 2595898 17883129 17577399 17414448 17367473 6281570 9307643 11175650 17073904 15667897 16176303 14720142 15041056 946757 10489139 15481108 10588441 12028659 11409807 1989459 7917265 9503505 17290895 2865184 15347826 11224605 10225630 16740040 17455098 15660370 11696178 3188248 15517365 8074998 1689946 11684965 11642494 10588259 1800532 15999548 14985873 16160486 12834489 15228772 10972866 2247906 11760389 7687827 2219570 6354425 10417690 2578304 16041185 15124528 9130996 2711836 2229644 3800671 9544170 16871027 17498431 2413580 7159240 1335211 511437 8225249 15605993 12021889 8837099 15300098 8594074 10192702 6548366 14758552 17468826 3307294 14534752 9704350 7605172 1686878 17657261 11250633 11280381 10348456 10805090 11153198 12558869 8220793 8797935 9754363 9699334 16625104 12116532 2618661 9368893 12710712 9185915 6313015 9090024 10846554 3587903 11756780 10372881 3788568 11482583 16259072 8465658 14989744 12808569 17722598 3548216 10389622 11956991 10648085 12923345 12068155 12678398 10505436 7433248 11194940 1709471 17922587 7160837 17342548 2467516 17587780 6624456 9088033 8016461 7060803 4236389 14433752 4272699 148517 1722266 303058 6446041 8049415 6195570 136522 4254547 139950 5972191 143491 4564291 3783945 125855 6241939 9700739 6731541 3737376 7234043 4275316 4261012 2382310 484673 4244538 15395191 1155040 898474 161499 4254744 1992385 487144 12781150 2939384 5529252 155107 148314 4306632 5697044 14448472 2224028 4247580 16109366 982751 4255057 4280441 134765 4301362 6843964 137420 137429 194039 4248607 6022826 4255768 13118551 3309445 6577995 127626 12593987 10635712 5954989 4275732 620741 14795439 4366467 3052019 8989551 17017451 10888756 6087774 2847480 1846508 6541340 11477711 1449035 285402 10630077 7847000 276234 6931462 1542999 9777392 886529 17250774 14969184 15966297 7762347 17121200 3918395 17713734 11668006 14732376 9070343 14764266 11314786 7395228 16124173 7425234 16439005 216203 15754361 2375219 3836088 9305396 7774491 7587869 3631453 10321002 6285656 9523136 8493872 12940200 12940204 2691717 17425210 10926325 12483254 11213514 12789938 1502906 8857650 1283936 12016400 12585033 16045684 10337150 8964174 1313455 10097715 6486325 657091 12112816 3000130 12946212 9839136 8583247 12172597 12146038 12181723 8834318 12401830 8044305 10598669 9031796 11696180 3859145 186169 1965802 15547777 1707194 15998379 11074626

PubMed Identifiers (PMID) for True cases for Nucleus (GO:0005634, UMLS CUI:C0007610):
17419608 17591690 16120648 17475778 16359393 16822778 17267480 16950794 17540008 16734665 16834569 16129784 17568195 16110492 16714281 17490484 16793062 17382206 16146723 17452772 16857586 16307927 17166902 17043360 17786044 16782875 16314424 17494083 17110336 16880270 15930114 17686946 17240517 17229687 16962169 16014935 15879716 15894541 16229015 17362205 15671033 15896312 16014383 16581783 15703214 16554443 15979572 17890166 17005680 16511568 16379009 15625237 16299516 17255949 17178712 17288561 17261627 16247011 17477983 17420447 15811849 15769879 16166636 16581806 15967714 15894582 17078813 17150962 17661220 16875506 17403694 15940636 16059638 16059637 17560552 17541474 17360959 16563425 16141313 16227269 17272828 17341481 17134693 16143312 16228289 16316418 15954899 15848167 15988021 16354768 16686604 16492806 15797630 16337472 16651730 17088990 16934671 15841214 17707661 16517747 16101137 17670839 17098823 17049604 15824857 17397547 17268850 16079150 16596219 15865849 17215326 17548251 16322256 16039080 15955597 17471174 16690938 16197369 16037610 16476732 16313896 17322085 16153742 16260088 15938622 17523167 17023675 16817901 16706646 15879312 17158951 16949031 16081685 16490783 17258738 16100442 17116300 17363214 16971004 16647709 16831683 16182406 16142640 16926159 16797002 16831604 15827150 17266982 16651424 16448463 17371988 16397234 17640166 17323157 17060323 16192280 17344301 16504291 16227597 16020483 17310249 15754013 16735471 16893522 16585760 16096345 16281941 16802157 16850347 17604136 16497417 15781266 16352598 17397802 15838894 17599839 16205032 15840524 17623775 17112617 16403019 16025249 16306596 17822697 15585274 17878171 16764694 16483626 15719015 16352576 16442074 17392284 17109643 17537211 17204650 17239886 16274667 15836774 16231214 15971111 16870296 15914861 16225396 16641295 16442847 16870394 17109628 15961997 15677444 16371359 17346267 16005890 16556220 16375861 16174752 17240982 16936817 17360331 17097055 15701600 16117846 16041059 16472739 16372014 16980611 17339334 17369351 15692560 17369852 17395368 15988026 15949438 17082210 15483223 15917470 15640154 17264123 16314317 16314316 16109376 16963499 17124180 17028192 17651444 17283069 16040616 16598038 15994933 17073760 15817654 16568092 17554339 15798184 17085482 16766691 16682351 16186109 17442570 17071612 17098745 16603674 16885027 16212558 17081986 17135265 16219773 16494873 17245108 17384146 16788068 16093249 16606617 15914030 16889646 17052974 17158748 16698963 15590640 16951404 16860317 17311003 17540171 17485462 15878955 17218414 17023429 17337628 15808511 16391521 17362989 16604086 17468759 15935277 15870067 15640143 15941720 15942958 15637079 17535815 17074803 16303770 16983375 16061479 16436512 15868398 15868399 15868397 16520902 16418396 16980587 15827089 16221977 15743677 16179611 17090462 16619880 16698922 15959561 15959562 15959565 17181070 16442857 16736529 17921046 16760478 15879532 15959554 17082765 16082209 17410109 17302941 16672376 16468993 17511662 16472089 17371766 17484127 17484122 15737996 15819396 17364882 16163486 17163405 16323406 16704376 16479171 17307872 16000758 16503135 16506095 15823530 17021159 15901497 16988417 16819432 16997415 17291544 16934950 16516940 16610766 16916638 15804867 17555366 17555367 17407793 17242188 15752596 17188489 16980188 16568949 16365876 15838619 16039583 17567667 15809276 15989977 16984972 16267839 17359297 15868395 17412959 17045396 17216232 16696975 17890373 17267699 17477386 16735508 16676351 16448389 16699504 16982898 17339332 16909106 16428331 16596650 16141322 16527742 16651408 16757746 16270943 15937125 15850559 16166625 17499245 16319317 17587183 16549780 16023918 17320513 16306994 17203076 16931908 17466055 15889145 17579027 16888624 16251211 16364255 16721357 16263084 16113215 17105770 16162816 17603278 16480517 16203747 16135819 17239974 15882582 17308100 17218255 17607366 16195416 17067374 16120220 17314004 16171793 15979065 17420955 17004059 17121854 15661739 16699543 17126316 16005429 16900101 16430866 16631738 17384639 16294029 15901498 15831457 15769249 16718376 17635916 16426632 16940351 16014636 17056598 17245124 16352456 16982871 17877700 17393431 17241472 16680162 17395637 16769760 15890677 16135809 17626041 17395887 15832171 15826945 17050675 16088957 16400175 16133863 16443679 17178833 16575171 17284253 17020790 16227267 17575109 15781114 17570360 17316784 16451082 16428453 16431970 15805424 17438208 17178925 15992684 15855654 17223075 17634229 15677477 15611109 16399002 15965608 16921492 17543285 15964006 17296624 16616141 16720642 16418531 15496481 15937721 16997859 16691566 16574773 17475933 16882666 16598767 16733662 17495245 15824730 15834655 17332355 17197048 16840333 16636310 17511522 16596246 15731104 16281968 16260626 16252005 17869367 17881435 17079667 15956245 17256579 16331665 16681385 17052452 16644229 16365034 16709167 17412972 16548884 16891414 17092839 16610357 17141348 16081652 16261616 17206471 15669020 16868026 16217754 16623600 17718524 16696941 16600182 17264117 16650835 17156022 16467382 15880580 17420144 16959440 17054499 16884735 15970444 17123839 16861209 17270177 15901918 17029633 16935529 17174109 16464263 16806258 16483803 16876441 16979911 16137895 16782357 17433244 16442313 15956662 15625185 17530165 16678445 16678448 16291999 16406819 16293423 16785431 16249101 17197199 16473026 16753307 16343953 17049277 17194223 16971141 17081775 16286090 17196838 16621610 16621616 16949311 17185005 15925523 17391273 17483224 16905338 15955511 15955516 16945555 17197202 16557341 15737578 17292632 17276700 17396022 16604104 17457635 17002534 16223677 16376109 16172005 17320347 17495345 17614914 16481204 17850599 17588779 16061507 16112882 16750401 15846869 15737595 15868216 17570687 16756074 17393422 17621631 16427043 16142350 16261396 17675504 16583356 16216244 17284255 17226816 17206105 16123095 15781466 17118068 16849553 16841165 16442859 16046841 15832367 16806117 17926183 17167986 16183859 16369996 15848180 17143518 17074682 17219425 16227240 15803481 17335148 17183247 17077301 17633394 16553606 16189006 16943568 16479254 15578717 16961927 17465503 17230514 16391783 15956025 15753984 17518774 17617832 17701768 15753376 15748786 16273191 16007167 15637090 17242979 15896327 16510904 16999023 17066454 15766571 17484808 17309600 16778390 17121938 16608452 16444689 16842360 16941664 16723855 16739112 17009599 16142313 17106265 17050077 17393359 17307305 15857827 17445839 16516405 17207586 17331366 16567872 16900681 16740987 16464515 17016595 16024619 15536152 16289616 17576134 17479268 16170355 16391847 17062576 17158160 17008321 16880268 17256767 15738418 16199867 16169852 15737440 17409429 16115628 16775842 15975900 15780940 16000625 16510506 15998644 15934090 16601686 15956034 16222248 16107876 17012281 16961588 16483777 16761718 17431396 17067383 17084360 15879479 16247005 16253240 15677474 16177824 16026783 16338659 17074811 16880823 17714426 16311913 16816390 17540343 16761721 16837555 17923478 16782877 16624523 16374512 17239418 16314428 15907800 16915356 16581968 17148603 16862175 17538022 15923626 16434488 16895915 17707233 17088426 16603257 16328019 16014563 16020513 17208318 15717204 17530257 16600870 16882664 16147987 16475184 16474851 17074835 17848547 16229834 17416673 16484372 16778179 16960656 16319169 17522056 16049017 16331467 17369817 16267675 17538017 17108359 16483679 15790566 16277611 16378739 16648636 17688408 17438332 17274001 16407298 15782114 16987174 16511560 16278453 16943424 15767402 17300215 15753649 17448252 16291799 15937225 15966902 16971535 17660512 16899217 17474118 17270352 17329564 17493588 16770006 16478989 15796926 15980865 16607629 16705178 15893890 16616866 16305741 17391909 17554207 17786340 15721271 17239603 17221841 17195958 16309861 17635170 17548476 16223780 15913925 16940150 16518856 16938876 16927311 16243374 16621885 16705168 15748641 16329665 16675469 16772430 15826955 16249029 16434617 15880691 16445949 16322207 16877676 16532376 16247497 17356895 17549379 17373651 16679319 17440814 16123151 16925787 17364555 16375983 16273383 16788063 15761617 17355437 17587332 15777838 15922728 16133873 16831207 15979116 16133938 16525832 17630778 17362930 15753952 17432134 17052455 16319068 16682026 16702956 15899796 17479533 17158029 17560018 17208202 16826196 17879944 17492772 16007140 17028057 17141990 17572353 16973201 16049016 16127151 17287400 17092579 17023658 16112430 17661400 16169076 15917664 16260787 16428834 15985436 17142453 17563398 15855056 16148945 16373598 17014844 16723136 16505164 17245118 16709199 17914901 15890021 16571605 16000881 16432220 15632192 17671650 17503468 16914532 17511959 16490296 16204075 15983048 15701637 17548358 16547156 15644315 17052182 15735758 17586809 16219772 16964248 16917506 17562707 16043019 16288288 16163727 17336499 16280138 16998124 17125834 15791578 17349958 17671642 16270286 16103118 17889669 16684889 17803907 17044026 17166874 16082213 16202571 16636144 17869136 17728104 16239930 17092297 15833743 16847100 17241471 16264273 15867370 15861192 16628622 17644309 16829231 17003133 16820530 16785032 16785030 16288908 16611916 15784894 15797927 16298966 16547420 17027760 16677032 17207761 16442230 17020915 16282465 16494579 16326861 16648364 16426576 17284442 17579268 16507575 16621015 15767670 16805735 15829567 16571813 16971430 15850699 16840350 16314125 16430691 17071648 17295027 17693534 16855026 17270291 17215291 17145921 16767167 16903689 16051845 17005654 15870298 16272160 16103143 17079304 16510165 16227225 15767662 16415034 15956566 17288537 15800211 16969106 16971425 17209048 17397894 16110798 16439528 16780915 17446168 17309684 16364618 15943819 15923345 16118205 17011511 17610965 17498293 17306895 17513375 15927066 16270353 16158289 16903352 17005661 15741230 16442141 16977453 17081119 16127177 17378924 15916538 15916535 16973434 16054029 16462943 16949364 17576664 16990270 15695802 16782897 15767569 17156426 17145766 16197156 16687396 16540691 17264129 16689644 15951139 16739730 16907971 16888089 16051491 15826952 16847329 16582100 17360628 16376305 16490210 15659557 17190600 16380451 15930276 17715154 17082203 16166641 17502614 16223718 16769905 15767660 15653556 17554311 16762839 17082818 15704177 16133344 16410616 16213461 16648630 16335538 17332757 16980406 17251193 16755352 16452502 17574835 16201866 16954381 16957280 16880513 15735663 16977313 16236706 16717115 16371412 15824122 17499043 16818445 16466711 15797923 16260783 15843586 16546487 17389685 16972245 16857342 17360565 16601113 16214886 16260598 17848167 15894169 16525884 16525037 16732290 17310243 17478723 15842236 17629301 17183367 16951223 16920886 16081837 17337637 16464438 16166627 17463171 16213490 15572521 15798185 16423054 17510282 16034135 15888794 17196420 16998585 16308564 16934220 17877750 17553793 16984731 16467852 15722350 17499220 16651441 15516493 16099671 16530172 15845271 17214513 16959795 16046404 17693924 17114296 16335536 17574576 17363555 16140881 17257593 16804677 16765938 16343550 17068200 15808513 16878024 16007176 16887337 16455644 16498412 16480975 17122583 16153639 16329104 16107793 17827783 16160859 17653089 15965500 15688411 17184909 17909039 16036916 16002749 16014628 17145894 16007579 15846779 17259169 15611067 16736712 16710050 16623705 17287208 15824106 16044162 17352743 16310866 16038897 17170212 15839412 16614728 16787414 17390724 15958613 17635516 16146820 15721290 16217039 15975923 17027924 15705584 16601239 16246908 17069029 15814676 17903176 16782881 17245131 17372611 16476742 15878878 15821437 16195327 17259306 16651417 16920823 16192643 16512916 16788147 16354693 16998615 16520547 16571670 16891417 17456787 16849595 17532041 17376431 17371966 16079990 16815997 16752129 17390087 15483225 16380478 15961673 16199882 15695815 15840409 17582224 16955142 17197926 15823758 17148762 17123511 17079480 15992610 16452211 15935762 15837555 15711011 15692828 16140768 17143293 16040633 15879525 17479775 17360711 17577576 16188882

PubMed Identifiers (PMID) for False cases for Nucleus (GO:0005634, UMLS CUI:C0007610):
17878814 16756612 15819709 17228177 16817194 17166305 17691308 17691303 17586305 16291886 16516543 16463195 16782131 17686571 16440333 17261682 17823535 17098845 16543520 16175854 17766427 15823480 17230483 17535833 17822940 16619652 17449015 17151341 17233926 17561121 17532500 17174132 17199958 17279507 17143204 16393919 17345850 16241972 16892449 17343275 16087897 17614086 17508144 17445781 16831963 16026045 17347021 16957488 17913561 17868132 17292655 16581032 15897497 15897496 15897498 16283616 17370763 17370764 17063043 16607469 17133504 17443691 17443692 16280671 16231235 16049638 16549385 17894326 17125073 15858814 17130410 16075183 17055325 16781988 16585892 16100461 16474280 16943402 16362628 17077105 16421117 16139421 15792527 16284705 15778909 17330184 17762726 15952200 15517435 17620883 17639870 17557355 16178009 17660940 16690696 16463342 17072792 16621661 17368072 16009892 15726257 17561826 17315096 15818599 16831958 16149954 16075395 17046214 16331146 17523194 17470322 17496657 16381181 16361585 16460986 17143205 16721751 16721750 17135979 16797842 17259749 15959852 17323367 16466316 17394245 15593314 16582651 16407892 16673406 15774447 17371906

PubMed Identifiers (PMID) for True cases for Transport (GO:0006810, UMLS CUI: C0005528):
17195111 16787393 17641191 17406084 17804238 17496042 17448998 17516684 17180499 18171129 16624426 17136613 17516923 16794841 17651956 17425072 17707545 17897317 17913584 18093866 17956329 11288588 17190808 17321145 16955105 16877763 17127393 17196170 17986619 17977465 16938456 18162628 17409577 7935073 17193124 17351631 17635110 17465676 17306438 17140844 17902845 17518435 17409064 18092945 17671426 18085229 17302810 17822131 16959371 16824949 17962070 17633044 16753558 17336903 17180494 17347546 17409086 16873130 16879642 17930680 16565038 17580082 17095283 17074761 17543423 16987963 17188290 17172850 17896340 18076172 17139330 17316616 17700967 11569366 18094483 12500732 1109306 1897594 17367648 17587865 8131618 17471892 6634418 1006177 4447634 1186378 5054470 2595553 17156719 12319088 16259187 7429934 4062582 17020082 17868282 17553516 17500857 17699628 8632669 17936962 18032201 6241308 11442260 16884804 5480854 2264253 10639948 10106104 3252498 11961830 5846219 7303076 8651040 16732615 17642443 10682697 3635284 7451654 16723112 3196869 17243677 17684952 16603982 9431104 10173946 17515862 7261053 15912670 1121575 11935532 17698054 1767415 10240483 17598025 6604323 17560597 16044613 12178500 17823609 17145177 17867565 3956475 10172281 17590056 4693648 17901545 3083187 12317823 3215810 10167194 10074214 1961573 16493863 9395929 6560591 1948695 16945010 15954672 17274757 12289876 12277412 18030732 3157608 6672887 10246159 4049339 17893158 17363439 16788055 8513945 5944851 17212465 388889 16369885 17217914 17008425 17277139 17953664 16803871 15718784 16423276 17634952 17518537 17588663 17548643 17343680 17382929 17636000 17064032 17155934 17899539 17652306 16924475 16886909 17274988 18005709 1676193 17372273 17355025 16849452 17848369 17242350 16949760 15528360 17213334 17686996 17299037 16831891 17928459 16849396 17185515 17507466 17428729 17204468 16709818 16413486 16602834 16648627 17675239 17088944 17139370 17168788 17200204 16968024 11076785 16775003 16775006 17606869 16998589 17512778 17420272 16767162 17159998 16919243 17062896 17464179 17339448 17394402 6291955 16998478 17142104 17395426 14603049 18005700 17189348 12207879 16690712 17530781 17599752 17028263 17172689 17961498 11477538 11958824 16856841 16952464 17216194 17338638 16780946 17477970 17069797 17497695 16785509 17088429 17337521 17371988 17336301 16870619 16896208 17150107 17015470 2428349 17264938 18056484 16713380 9503530 12720387 17451652 15045960 17411073 18038102 17069350 16499967 16580011 7802258 203033 10383408 7693760 7853705 17394413 11343249 16856960 11930630 6441061 17947452 17032648 16289590 8835323 17512573 2402946 18000086 18034737 11701466 16672736 2066658 8911072 1506657 17322101 11181759 15766738 18166149 2479274 18088422 16835023 8393269 8201953 1957725 16105892 17522050 8315302 17426833 17210337 15175359 1185041 11229884 8462178 8347683 17553961 1903061 3816710 8852750 9300246 8056745 17677317 17658505 10941600 17520886 9587674 17175971 9920522 17053273 11730818 9951906 2065034 17155693 8645357 2646650 12453904 17179582 6572915 903232 523833 10592616 2852275 8316737 7201294 3911339 15874958 9218388 9440195 9738146 5196797 14210080 15662211 567371 1011305 17275294 16739904 17678310 4481855 1423336 7059899 16306053 6665250 18078706 4710922 7168027 3218788 16990560 251577 10193410 6687643 16294662 9833330 14109429 16708056 2529198 128098 4884816 129595 17824913 1985664 898934 7324682 2141700 17351045 4740578 8747863 1747355 12205657 9159849 5874212 8129125 17031442 3984592 9537741 15031959 12650092 17951094 1173831 3683270 675396 15754722 7414559 12222165 17340007 14468574 16907285 3824215 8964021 7137519 10208220 16189980 6741239 7656439 15322711 4791736 109664 7321781 15881965 10948415 10127746 2008678 17611383 15148476 2358578 5155673 3482007 6747942 5025555 6582970 17358707 193082 6354560 5763328 571673 1862987 17093299 1085033 8749976 16973694 3891227 16807612 236365 16235507 3790862 1921180 2944339 11374874 7728319 156614 3169977 5554320 1490418 2803698 16778467 12649610 846646 4805667 10280858 12786683 3217463 13795028 15213696 17299159 6105407 6727504 15674208 2016945 6830287 10107165 833906 7827479 10677785 8048305 5791284 7666002 17995369 9153046 8199439 1824945 10562510 4339314 18033208 17293722 6278697 13778763 16689052 14755859 6149925 10869923 7394473 2359585 8139906 17400899 17681133 10835925 11140571 1140831 6076999 2604629 15689469 6868494 11476008 2267678 8555384 481782 13776979 4989457 9630131 5485151 16100082 4446079 5553532 7669964 10537415 9005072 11247518 15151101 1588831 11216554 10346454 1078523 6052628 7238054 13664783 5596802 3090699 16906357 12874559 8110341 5248901 3731437 4105950 17632811 14699346 12135164 17078813 9647254 17234968 16824715 17702846 16931033 16785561 17536021 17967421 17065532 17178924 16895519 17184766 16809634 17875199 17413040 17337280 17079732 17513787 10403916 16644476 17494633 17561272 16889897 16890209 17507639 16950670 16912653 17071075 17053165 18077552 16912072 17641294 17982039 16723500 8621925 17463084 16142309 17082635 17944812 16242916 17127096 16982325 16814782 17192554 17021265 17606727 16954198 17624266 17091492 17705260 17727827 17068119 17608645 17626270 17942688 16679308 17276726 16723489 17442673 2429457 7979229 16283886 7256934 2931115 6325600 5923688 5923689 111784 6031893 10635649 11169010 2327411 6023770 526798 3632961 4792579 17047105 11798532 49133 15753484 3199648 4235015 17391561 3285783 668178 15991922 17409341 478199 5024044 4341014 4172459 640788 14275413 8735472 5847672 11237535 156291 5054468 7414777 8527019 7233583 2555653 1763354 17349576 17882805 4938945 2669059 1602837 17492836 7898701 1188836 16689085 16776164 10672268 17445728 6275162 3031520 3797282 621281 4998555 84347 2853454 5540168 2281415 447008 11099066 12409505 699742 2194515 6246144 9672241 996788 407610 6493845 12910279 17515052 4551304 12533755 9037219 17569840 7897395 1650092 17913964 17226116 15463812 2902042 8912659 6774202 8102834 6188437 3880111

PubMed Identifiers (PMID) for False cases for Transport (GO:0006810, UMLS CUI: C0005528):
10275253 14719432 12719158 10162240 16646185 9246593 14519188 4101435 10093676 10387716 8818140 5380400 3432869 1961300 17910239 16187541 14988355 271227 7040757 3961152 12748540 4762349 10129826 6915897 16601512 514180 10131743 16897728 11070812 17483444 1618459 17110565 18036569 10226906 10296967 5202333 12634553 16253388 2649733 16690403 17880970 15621969 12596494 6921412 17968273 4431068 1047444 10423962 13360701 8170607 5445834 11896371 10220090 3284709 2338902 17467564 12198078 6227897 4424669 10112594 6224115 17151688 17672268 3043875 10269003 12196740 3525952 7445352 16790183 12078656 5082629 4666874 15540411 6833493 10133734 12867318 696018 13754318 17445716 4937954 11592064 16758832 14035366 5993857 13336080 1780729 150469 7157083 8906071 2760441 2642993 2149738 13581284 5374830 5199054 16928989 10288108 3362319 15170563 12982186 9764743 2976138 13623043 2290538 16813613 1441156 6199571 8846281 5283696 4648199 15749350 14017818 3385824 361354 10112080 10143715 9709862 13103876 12323131 15384687 2948885 15909849 14384183 2050966 3942343 157524 2740304 17586272 7055466 11869881 132860 2508106 3764192 5492366 10159558 15218663 14535459 10289712 4059806 3755254 9929737 17445687 5882248 605091 377348 16354619 6885131 16106156 13835733 16937414 16986430 6469662 2386630 15437959 15063282 9205476 4396821 160650 5582246 2269708 4222852 16896235 5462967 1952673 7074406 11897481 13801538 17108503 2014571 2616112 6525552 2643826 11757251 8907954 4001951 8814400 1821738 10154774 7594381 17367647 3095349 11696970 17250961 8109087 3296878 1116708 17076428 16278534 5255673 14278527 2928661 4001809 5109750 17376337 241956 857049 10108220 10240828 8300022 12005467 521161 4262160 2359668 1016910 17352337 10171393 11417088 10149752 17004382 830981 505878 8842920 17574192 16468585 12688307 17408629 4460816 10264853 3734387 1570691 10246837 4410286 10537552 15624573 1123688 8026418 4228519 12540142 12705454 11436805 11290977 6602938 18066423 602280 10155420 12287697 3833102 6342142 10151320 11220189 17593284 6071469 10451658 10051837 830166 1097792 4460803 4397775 16078540 187640 17073370 4695343 161873 7415462 5231907 3386556 8947739 10304097 8922002 449194 16590678 1235707 14819534 16872051 3129086 1121364 1154148 10138015 14814665 6408811 8297671 5313036 17363379 5402814 5889452 3798800 3752603 7236913 11398636 1135721 13875185 15211318 786593 2752928 11182699 7078342 3224158 18058624 14161819 17621718 7046425 1179238 5578742 9637176 621677 17351863 963292 5404569 14990902 13155494 17607671 5833442 17419545 5344646 7417138 8903140 8525828 1251470 12179217 4715093 4935859 14288904 8451091 10118900 10133047 10920650 6879167 17921474 17060204 9332637 3962820 9057054 8198727 16998396 13036582 11529104 4821531 14805867 780206 13851169 8611134 6389289 11468122 15298195 4845044 10132621 8358267 11537647 9681373 10954362 11843086 6194046 7872907 14161817 898302 17401697 14762994 1836908 16962572 10133649 6830000 17299607 17436715 4731264 17598993 11354884 7636689 717283 4049706 7937020 12522358 7673634 2062 10145674 15031706 17210492 6569821 6828247 1115722 11211476 17526220 10129829 2380995 5959607 9646591 15743138 6079469 8455975 17502214 16647974 3492373 135250 2748174 4262159 9019238 12347097 17203611 7244534 10106827 3610345 10161835 7843359 1876506 3058056 910667 10185094 1006702 10124527 17446142 14130972 10159925 15190485 10249354 8289155 2568922 13928031 14811308 16161964 17902931 12087319 12649791 11762442 10459108 1114168 17658779 1464927 9697512 10166377 17329099 6571546 11607021 502732 15874965 2483291 10827498 11014034 8454979 14484049 15107383 11016236 11706716 9454115 4445597 10128295 14671771 15643401 1510208 11763118 12621370 9099435 17553398 11552109 15797271 9015989 8160489 16922455 3168532 17112754 7203043 11529102 16581531 17169884 1240879 17384982 12125858 15820111 2593712 16801272 2665004 17290909 17894217 10115690 8976853 9472185 9188242 2810417 809798 17296693 17693830 3593146 16961194 12880747 8630165 14740313 15124254 2755583 17276804 17368916 15335111 16079420 17458738 1746733 2297448 16717216 11421081 10143275 12131396 12782523 2639506 8679888 7396078 10070174 8169493 14734396 16223401 18051671 12471383 10175985 15060522 17708181 16825667 3954181 9764261 16191079 17304069 8017809 11063361 8337004 11070963 16531377 12777586 11927711 12357563 12357560 9596436 16635698 18005763 9637153 15970309 10979461 11531677 9827757 9137264 7785379 9987563 8144288 14977039 14640170 7061609 11699272 17595931 15969975 11393068 595729 3729707 10086406 9316716 18082698 6595890 3345018 12954697 17687992 3202789 17652678 12545272 7893293 8858035 17157677 16863871 9672690 9672693 2222594 16483297 11239259 10159737 17076180 10140974 11586170 16533561 16504386 11331825 10498492 12842951 17096226 10102314 10346405 16538942 12621376 17033567 2360016 14734369 10155402 8066954 3822033 11203884 17894223 11326345 8629752 12879382 12106514 15208234 12690820 11045407 9814395 2399596 17606085 3411639 8273957 8207552 462840 13927716 7176992 16901127 17056746 3336758 6567508 17457424 17490627 16865795 4137194 17051265 9059177 17471944 3451976 4444537 9206592 9034281 3851740 15102722 720104 7979473 7828040 17190800 17876316 6916098 3243464 17319512 5412667 3610347 3522455 12375545 16921433 10314475 16923946 11536023 17930537 1048751 8007497 11994726 10105128 247374 4444860 17367020 10208962 6248030 15756737 7367134 1647229 17163723 10241661 17616574 4308026 10661442 17261040 17436424 613207 17994779 11256257 430326 430327 17667584 10291855 3459022 10289189 14480892 14384072 10267636 4451313 6737728 2587902 5141563 13147030 11765991 14168229 380181 11648359 10157825 11847297 1875643 10123817 10289286 7061136 11336411 17844277 12240658 13503433 11560113 7450451 15482 10367976 429429 12995486 4602464 12782528 11619180 3886601 6287828 8944809 8111617 356740 16480114 2241876 1808575 10247235 15839336 1908082 1926734 2462127 15725685 13521940 12449705 13891794 8900625 10263698 1446264 1284215 7449507 7647628 8774119 6394001 2229419 3603618 3810320 10289536 8539942 14835926 8549495 5066732 7863484 4603590 9379550 11038659 15630796 960523 579669 13558697 2305230 15249296 13386512 563681 14082515 151318 14503495 14634473 2599818 7384794 10282560 14999281 473947 2617921 548680 10677652 13474314 3224883 3066752 1724048 11068810 11195253 9608278 2687420 9814320 10143269 15247816 5981340 877949 13502998 5106375 5799463 6466954 6226573 7434345 6487030 7553258 11982095 9567475 10295824 10883368 6697052 714502 7624758 8130685 12769167 14602701 16983854 16990982 6417599 17896467 17074280 8376073 7944547 16032394 17898577 10477508 8222704 11236166 10137493 3677771 1159338 9334129 16860674 8754950 711521 16963813 16963810 1189333 12142659 11143426 2003249 9562764 2138808 10049002 2670092 6633462 14619252 1559472 7862062 17167025 10110809 853342 12821571 16870512 15741951 16365504 16806638 17883631 11235459 17267652 3906255 10795 12831708 10791532 11700432 6748912 7398179 2222604 9444507 15894498 16124532 2094332 2024930 11701486 3689549 17714655 10109075 3738587 11373916 10130328 8443632 1638440 17512473 3386555 17619716 11765575 10351456 15557031 12010077 12781754 18083478 10093368 11311522 7595861 14635325 7645701 9266904 8451088 4199174 18072910 1745994 1745993 9350698 3293735 10378525 2380542 8400800 7493271 15078777 11326465 17678091 16098325 3627498 11990092 8150855 10133484 1638438 7244753 2239703 9574441 8630799 10522096 17764588 15083235 7270832 1284269 10515630 2793943 10573249 10993420 14523897 15862742 6897804 17713395 4012726 249738 12872079 139101 11512652 9887909 10305720 9390853 12492158 8233460 10144803 4015772 7339640 3890990 17597013 2400078 12265007 15330305 2625525 8591774 1159037 2199574 17204827 16617646 11451604 3048564 11220184 14878462 17577153 18094624 2353975 3442504 15804335 15732410 4161912 15736247 17885213 6731123 1467081 12111298 16757556 17019203 16990578 3655507 17331701 17504946 15461043 11374771 10176557 680670 11346929 17152471 9456897 8707219 9633345 7803967 1638446 2910165 2027406 11980112 17379113 1992585 14513820 12675633 613205 17139785 6783846 8085626 6945817 16019184 8374633 2305228 17687777 3827793 12184656 11539534 7620794 11450940 6977871 2683119 3668460 12432132 16843034 7313420 3898354 436003 491529 16294849 9925170 15567576 6594178 17713602 1608066 9171982 1603920 17354595 1948014 17155707 3767775 16985196 6562259 17697701 11505897 444843 16376293 10097565 1734996 17911265 12948950 10739026 1200199 12660699 17995092 11073493 18172217 11439468 15238650 8464583 16962054 2062994 7167815 16934216 11003185 1507004 1559827 8544587 7437815 18092102 16705894 12162298 12288701 17657587 4467302 17557837 5066497 17330596 6656186 16707579 17526560 17499910 43531 7950761 17482728 1638442 4023875 16596367 17013527 9492910 1275838 6988897 1145298 3520853

PubMed Identifiers (PMID) for True cases for Thrush (Candidiasis, Oral) (MeSH:D002180, UMLS CUI:C0006849):
4886261 14016544 3371127 4630079 4565037 1698891 17173211 8077502 14045059 3856246 8705984 744228 9404021 3913429 13775814 2413859 10608531 790846 7000900 7170367 14205731 3897856 136278 8767271 2971180 3294180 9720053 1089497 14135884 1416881 2103590 4581307 282562 3553521 11928853 4580138 7309511 15675243 6338749 14466435 598463 2015326 3491958 14113192 16094238 14444172 2228032 4210102 7028077 13855561 17118743 8839158 16821705 14107668 12676123 2903377 6466229 1108508 2217837 580233 1504942 2080126 10639984 2857120 139564 4902896 5110739 8626424 5569774 3938431 3914794 10066963 398309 309124 3881087 6340323 9438336 1107255 13574889 8522227 7044327 4692899 15872136 17337658 17573647 17627679 1883053 3393169 7190515 3216880 7008898 4034475 5412644 17377355 3154229 3280665 5170751 6141431 7854368 2098157 12165989 6873747 2850756 1351237 8596226 10672422 367417 12087647 368626 1554957 2069348 6096152 8260352 7237085 10548586 9282859 2360828 15538832 1659787 16790461 12719677 2351637 8184239 16028400 12179666 10821079 17039301 17071169 773291 1333229 7564766 10920796 2352603 2091738 12774870 3997702 7326555 8816577 1486898 299491 3914583 9394988 3894555 16274746 4581184 350898 800705 13657745 5851969 14139423 7218875 2688263 4948805 788653 1605526 5617644 5000319 6757873 4611705 405839 4466395 4466394 4563797 4609699 14079095 4296493 2695030 10907033 3515934 4607812 3687237 14449108 1090404 1222667 14342479 13930907 103080 1326096 3513282 14048953 5547828 5158317 3252164 5855324 5765971 6761553 6339572 5402175 13925757 12657764 1005997 1265330 4978887 371014 4611706 110730 16312708 4607833 4607832 1105384 13077457 5822311 13058197 4601989 4876973 2470620 804012 3242767 962733 6431281 5563716 2975644 5402114 7972704 813191 12734273 1882943 9831360 4502300 1816193 8311624 7133503 12892201 2904031 570245 12868562 1576307 4981673 9174202 14405888 1527438 7752605 8972954 8942815 8920814 794079 11414093 14998091 8429733 7695288 8994774 5491415 12369153 10680449 1341996 380891 15538834 1833741 9606884 2706818 5165106 9453388 15271952 10630329 7611229 8473758 9805185 15270606 8080544 3059185 2457159 2026898 8610413 4842332 9292082 1914043 8536909 3738058 5835564 8260524 3459338 9810800 9177959 14561964 4574129 15215138 5288343 17370091 6873556 3100790 14739081 4589005 6628782 4307964 1205072 12453245 15935 13867075 514617 10766117 17025031 4064088 955189 697286 6605072 17688515 6910446 14225304 7656855 4696265 5285668 7890564 5981468 927115 4265960 6388324 16307041 4576936 14042116 159870 13344427 4334789 3743055 4015552 14203012 5755193 13969137 8964451 3223743 1004522 2216493 5327890 13595952 10918769 4572958 4237833 1496885 5309227 14162304 1475107 3550459 4112350 4536953 483550 15924507 4249272 7324398 2389767 9864504 16119071 8517762 4735359 1296264 14712133 1532611 536045 5855811 5870658 4524170 5299828 12802988 5823784 730312 6522791 12175137 17948944 4550022 276791 2771484 11115916 4619296 2756137 9520698 14311845 11844635 5208402 4601940 2098131 15228858 5647455 3187634 15650992 4616301 8041905 13777219 8869620 13320589 104181 3958037 9852866 672835 3111406 1089348 6082037 7282369 4033256 5847491 8085362 13921543 3504466 1622537 7034553 5214446 3609648 4080587 2219102 798135 2253644 980594 6017947 9764646 8588760 6223007 14387136 616078 7990523 10525008 165711 14714263 3906296 850667 506150 4550303 813302 5655033 7342738 2371219 6972782 11971784 592517 16128789 1036341 6453474 13297178 14852336 5614253 8099098 6708084 6510192 6001485 6316131 5905548 6514428 15399259 10037056 4566014 16977971 5569354 4831734 9466736 1093147 4057502 4585466 3657016 3857483 5521346 748551 14270591 13599801 3252159 629322 13641110 5654515 9803739 14955895 4842963 618043 8713330 2003112 14052274 228642 17137861 6302435 12244509 14332370 3151300 103429 3324585 6338838 6779441 380471 1100740 329125 3609173 1813391 2373089 3530750 102183 310662 4104089 11474033 1812705 2493932 75594 8126174 2688919 335096 15131211 118528 7000838 3326436 5407932 17419183 6999358 1279913 323286 4630779 1720301 3510259 349086 4555044 1815425 9634720 6438502 2946176 382829 3409551 6954128 1706123 6801423 13604526 5763197 5335564 3534096 15832554 820181 4598258 118999 7712143 1301661 4208206 321971 2103589 2184632 1474975 6803168 6376363 4611928 6362277 7432838 11826521 16114515 1408018 17874854 6401915 9513319 868373 117057 3424972 366424 3322616 806643 4995482 4214840 14975396 6411463 6371035 8561984 7609745 9412323 9859617 14195753 2075115 2306897 1324459 7625231 16166848 9742479 8904157 15996081 2261120 2533189 11264634 15651179 9669735 9456669 12296594 1106101 7237879 11913739 12512183 16824148 2371551 17379155 11375761 1467412 7996928 4007620 11698915 8228378 8254468 7639986 4007618 3153600 1897559 2261119 9875598 14519243 12657919 9492260 16904393 3387352 9009654 8431623 3731509 3448636 3596813 12506950 8914137 17570672 2538523 8060555 6996556 1795925 8903210 7500056 17577961 5093320 14767647 14604730 12686928 17883365 6356873 8338700 8628558 2309355 6239378 12160810 6986009 17277989 1423196 7236560 429425 375052 16461115 4902629 4001578 16230210 3967474 17439604 3147542 10585814 956238 10477892 9436890 2247924 1433568 15979485 12144235 1832694 15989918 1585689 1576283 6676699 9564495 11579406 1918507 7841574 3806308 16878370 9513766 2294376 4275886 10746232 3515795 8838198 3704784 7963804 6952168 15260354 16322843 1408490 15848302 3206695 15778600 16156146 17478872 12900232 1407975 3309381 16102465 12728921 7107854 3793463 12967746 7892848 9068481 9916466 15060268 7356426 17324694 11033137 1820517 6935596 2661761 2231836 8290437 10592718 7398428 6978103 14077204 13469062 13271837 5224385 5770668 4579806 14397522 13254942 13597148 13889408 14415241 15411247 13998332 5884585 14210502 13082596 13655930 13522092 13428416 17507926 13815414 15433450 13319219 13981013 3707827 5223309 13733132 14097773 11363924 4246901 7119460 5071454 13918840 14179191 6045979 4229040 13779910 14421442 13455915 13017344 13371919 5913763 13461531 15393133 14022449 4575334 13425006 13279154 5291204 5275478 4497801 4620654 13566005 13126812 5083652 13928787 13156378 4973437 5822216 12982156 14191305 14250843 13334821 5596038 13980525 14149650 13366182 2518444 6118664 2238516 1496656 1551708 6936689 5139954 7068036 4601140 7015696 3088163 1201190 329127 9427059 7131605 11679476 6204621 7077578 6667255 3195269 3633239 3291443 3574098 8532052 3056979 6516511 7255120 3297915 6841949 3473358 3717185 2803037 15709798 9840255 14766875 11023766 1085771 9459405 10099756 7742462 1563933 15566016 6347802 847186 7234843 8948223 12226701 2660304 485023 2652577 7473938 1583987 507305 1261112 3183101 15176565 13729075 7034430 2661684 6364799 2622439 17018396 15970035 17696044 517463 16110781 15176375 2233519 1057870 5256261 9675499 9455577 6528224 9595635 11291799 3995494 6378081 3204683 3343379 3463869 3535491 3565450 6116955 6592508 2774619 11928855 12660931 3309391 3423296 9916421 2496988 9460527 10086557 311410 9654165 9640454 7405165 10702834 17850887 11480009 16489841 3166499 9354652 9179736 1539206 9531625 341216 7185987 11372747 6637938 4980682 6786541 3860674 11519444 14660304 9760151 6948317 6436408 2062522 14558572 10503847 3285055 8891563 1435852 8961068 17489173 3048590 3893177 1772939 12712902 17302084 1427146 2094095 15305625 17174008 12630328 7984671 573715 11291579 6349513 12094742 8851622 7671050 11516184 1543156 15323150 8322303 4593112 15247616 12690967 10535189 8585409 1998242 8370051 2802054 594031 2868037 3058822 2643169 10360074 2131697 15826296 8720894 7597400 11482157 973779 16343859 6255532 8370050 15230277 192413 3054532 3287314 8501887 9542302 6302455 8586717 15826295 16690236 384848 7961075 12015705 3343429 16126036 10916453 16774566 11700872 2689053 17573156 943494 6729660 2242187 8150013 7442437 12716225 2132223 17525497 17343565 4765523 3463341 14211418 4360218 6582732 10479248 7632080 4429609 14342921 1820238 9667209 4906113 14602973 12093214 4921718 10690047 7253226 16884077 12886387 14154345 4161991 2152387 5635598 8715471 4330118 10095896 4950003 8858385 15120141 17847906 6110968 15055670 16281594 14658421 16638917 7216106 8644872 5477064 1968194 2188178 8033651 3914875 14519029 11089630 3465924 12608245 9528322 2541752 5248679 3268383 2275233 17878660 5486919 7582350 16903201 15009597 701536 8156609 11775275 5645608 4523330 5638257 13370084 3827306 6582612 400275 5350565 8940678 3267964 15481319 995628 17197455 1883129 11507568 5281402 9616586 11857852 6607989 8749634 10822365 1452260 11968774 12164644 1432745 2571919 16886453 3339833 10877138 12138389 2217677 8227548 1918683 11187120 8835816 3490005 834994 9154710 9187839 2097048 7001057 12290880 1503701 9633889 8229866 11495199 1633087 16647982 15249744 17331312 1533547 15234330 15688814 1316436 2151446 5494179 2353858 7911633 9225590 10223601 8046089 7603189 1633233 8496646 11361529 3164021 15273779 15567372 2131698 799938 12164670 2746517 8949492 16379600 10746400 2041664 12220961 11928856 16679884 10380430 8724244 3270651 1388784 11579265 9178177 3485126 7755922 2063330 2401961 16611459 11364841 1775091 10081684 7566632 2099484 6175129 12164669 2545871 11817287 8403563 7546428 9662936 1499354 2633397 8388331 1715589 5477574 2204874 9456650 15974431 2051305 9247940 9258927 5606648 14993986 2163409 8934929

PubMed Identifiers (PMID) for False cases for Thrush (Candidiasis, Oral) (MeSH:D002180, UMLS CUI:C0006849):
11227759 11269279  15870039 12079661 10564463 11272501 17354466 16968261 16454315 17262220 17125543 17186172 16928637 16530003 14681070 11769322 11009395 9638881 4012767 17609189 17264054 16849236 15531647 12796450 9593656 9231384 9320660 17913139 17172382 17249228 17017250 16425046 12177451 7966175 6057042

PubMed Identifiers (PMID) for True cases for Lead (MeSH:D007854, UMLS CUI:C0023175):
17668455 17185278 16639666 17932357 16757103 17340181 16772188 16772189 16990081 17492247 17146022 16931461 17716492 17256687 17185283 17395841 17065275 16605300 17579980 17698385 16767755 16857531 17316243 17511982 16753091 17669508 17687451 16629559 17214085 17531932 16328451 17006282 16619865 16848890 16517152 17335545 17658091 17929647 17214095 17938057 17278408 17506927 17392149 17141667 16934182 17900693 17718270 17641933 16436792 16567357 16753234 17475678 17852095 17265528 16887835 16569272 17437956 17214891 17524597 17044050 16524956 16698627 17366949 17314085 17544448 17151590 17850886 17507834 16988606 17035285 17187388 17870476 17119032 16607191 16212985 16482765 16860520 16813840 16722609 16823324 17554451 17567963 17349902 17880824 16494591 16882780 16926453 17579921 17764494 16713931 16391371 16579857 17621771 17824500 17444369 17052886 16857492 16443530 17823569 16424515 17015862 17366223 17191303 16647470 17359156 17193963 17509014 17517153 17664970 17539863 17162797 17575607 16678082 17500337 16829243 17041600 17338037 17499705 17076170 17725427 16978824 17899819 17650915 16770959 16773988 16908230 16648067 17036940 17500271 17690355 17405391 17342236 16885685 17376175 16938674 17312888 17211833 17229253 17319003 16873043 17525034 17663456 17651274 16792360 16884135 17003404 16459292 17602562 17132387 17055397 17000919 17823840 16924477 16734016 17031737 17434712 17294124 16491358 16580359 16680012 17571331 17687969 16528885 17599690 17431979 17321574 16475537 17348381 17134073 17672275 17542421 17375716 17102164 16820837 17461021 17937331 17426846 16387556 16550394 17695991 16610726 16506259 17358754 17296894 16789294 17066663 16499127 17609801 17279327 17388701 17262919 17465766 16673669 17322156 17711252 17138426 17053225 17251741 17191335 17026192 16971254 17897999 17453302 16844888 16573853 17288520 17684910 17348596 17438561 16602587 16790374 17694113 17078332 17312267 17687053 17575906 16521068 17020188 17005841 17413600 17063953 17286079 17216788 17659256 17299634 17078901 16813212 16633242 17015069 17153357 17238949 17928947 17128089 16802546 17505079 17432259 16470546 17596079 16673259 16615400 17435664 16907606 16512864 17495991 17175678 16528873 16453934 16536099 17725362 17880216 17821933 17121104 17079773 17868762 16966966 17140658 17330182 17702146 17429664 16675408 17095689 17260866 17606019 16445113 17412225 16578900 16449579 16718894 16896503 16505292 16572328 16958350 17190314 16764973 17389342 17620929 16475568 17639316 17272330 17363081 17887086 16548455 16697398 17827795 17767428 17333562 16475573 17680723 17161710 16601610 17312933 16936875 16890638 17671071 16549586 16449605 17161588 16779592 17000128 17064964 17549848 16863407 17565441 17328791 17489835 17874363 16493861 16476745 17266052 16913374 17184039 16526333 16878754 17513287 17902429 17324718 17390000 17200700 17143869 16497897 16937885 17889223 17291002 16887029 17040322 17056027 16570474 16758375 17848458 17844833 17677152 17705879 17429363 16676739 17902740 16129556 16522050 16722510 16408963 16331723 16917029 16749669 17339293 17028347 16802493 16903651 17288024 16453939 17930707 17573392 17902556 17253038 17899847 17388640 16490459 17197057 17132733 16467142 17500721 16827504 16819459 16832464 17162362 17360699 17212638 16764013 17413022 17238986 16952751 17021726 16611788 17926495 17338726 17539869 16972998 16752885 16843801 17708469 16596659 17848040 17254824 17301543 17123019 17123015 16753497 17924487 17304781 17652146 17062171 17000565 16342078 17055217 17676182 17725762 17726163 17720501 17453018 17418437 16403615 16894121 17464783 17413892 16528439 17500753 16962670 17678747 17682492 17405745 16928966 16988319 16850931 16632568 16799878 16615693 16462947 17086584 17318355 17432797 16842912 17513644 17488589 15978761 17237897 17288295 17723085 16397327 17920079 17460059 17695842 17244162 17589254 17693590 17713331 17275585 17805191 16572946 17373275 17087168 17183904 17523240 16718924 17283668 16722402 16769126 17107237 17523099 16969255 16443413 16865219 16698376 16913302 16716046 17240926 16784361 16986493 17932518 17697288 16760584 16297626 17623945 17365198 16690844 17436211 17668820 17576583 17080733 15995843 17456412 17724900 17266516 17916999 16620866 16629553 17258159 17937536 17269280 17357391 16617641 17567525 17923834 16711450 16808409 17426845 16521177 17703902 17136551 16481146 17583831 17622609 17933178 17142111 16977531 17672674 16729932 17322612 17448705 17714585 16711318 17486029 16671275 17930792 16940936 17939900 17219308 17342538 16652269 17107629 17727240 17330453 17382173 16649654 17671750 17603874 17379337 17186386 16669290 17461885 17462519 17631030 17458798 16542674 17057867 16652251 16505335 16705007 16940687 16443540 16880854 17102075 17520842 16907454 16606130 16964903 17446547 16500632 17366809 17483072 16455417 16786312 17919430 16866113 17461294 17058363 16451840 17245201 16816916 16676805 17115000 17426070 17880842 16585894 16511691 16499602 17118713 17285061 17062185 17466749 16606184 17176946 16815558 17895871 17195430 17297215 17565460 17822798 16809840 17630610 17089320 17186048 16337245 17684577 16951787 17695641 17601041 17620787 16977518 17040030 16841565 17618163 17221883 17908667 16977305 17027441 17642360 16988775 17022167 17785162 17407486 17715532 16842402 17718907 16780134 17017301 17496421 16908702 17419891 16415263 17612000 17763885 16606405 16999730 17465275 17691689 17474371 16486513 16931366 17023809 17521466 17237957 17261258 16683319 16608799 16217677 17144412 16758009 17656748 17349286 17690215 17219773 16439654 17492555 17492556 16518533 17385426 17696640 17929673 17061671 16870470 17028554 16614270 17849703 16893843 17300939 17187273 17713143 16844817 17719706 17197711 17099119 16759922 17643087 17708106 17651780 16523498 17477790 16675406 16897048 17268930 17670537 17451374 17569439 16712311 17916552 17696264 16959694 17038148 17465328 17021136 16605101 17096959 17096952 17391524 17459674 16564543 17211754 17760955 17142538 17242646 17912962 16617603 17008726 16321678 17348157 17276849 16303196 16814237 16813104 17134083 16948232 17938709 16714032 16415649 17350494 17913680 16902922 17401269 16320017 17493659 16916861 17846013 17136702 17883051 17522499 17537880 17571506 16788325 17382543 17923313 17655075 16685320 16580969 16834844 16686631 17161550 17358858 17461675 17710675 17150267 16749668 16407183 17346650 17629936 17917695 17009835 17185716 17159980 17563904 17166700 17142424 17315728 17523652 16567226 17486529 16757407 16652270 17546641 16706333 17901239 17727256 16963715 17687435 17101881 17106351 17562938 17303365

PubMed Identifiers (PMID) for False cases for Lead (MeSH:D007854, UMLS CUI:C0023175):
17565704 16441669 17463063 17442826 17591696 16441551 16341234 17536010 16855383 16916845 17210752 17510211 17611221 16871626 17264177 16705451 15979846 16781847 17073803 17486136 17118345 16709599 17652418 16738002 17446900 17446423 17659402 16721267 16640565 16423341 17222400 16738488 17407381 16971418 17922515 17466268 17394634 17715063 16434395 16786188 17055977 17518722 17332061 16552189 17142271 16328441 16804021 17580088 16705093 17383119 17938280 16959873 16678148 16603362 17194217 17312564 17594606 17615267 16790532 17197157 17605758 16451733 16437223 17624700 16574202 17308893 17457135 17210205 16988539 17919219 17646618 16520026 16880604 17178414 17553382 17846766 16837031 17234645 17084876 17890444 16443209 16882520 17099560 17728357 17446016 16910863 16832614 17112806 16260029 17722727 17207946 17138624 16881850 17212586 16765536 17632584 17472414 17761710 17173909 16564875 16880787 17352262 16466760 16635739 17679773 16955532 16133532 17446994 16883561 16699871 17506778 17868966 17562928 16510233 17228736 16485313 16061341 17047689 16528137 16442100 17325846 17897799 16622453 17151867 17124578 16757979 17933871 17537727 16774932 17855602 17145960 17559957 16638016 17363571 17550303 16774750 17700544 17881900 17940026 17202424 17551402 17234154 17879234 16621623 16554484 17448460 16423697 17471469 17566282 17931351 16585769 17145761 17215305 16706837 17893516 16688177 17175268 17638900 17701393 16574204 16880737 17699843 17172847 16773190 17196529 17027001 17493599 17190808 17310108 17164788 16969095 17672302 17545287 16539652 16849801 16585163 16510599 16766082 17145758 16778016 16709170 16507588 17876050 16524888 17786544 16537812 16478759 17928406 17327279 17332536 17873102 17907153 16713977 16377762 17638886 17699766 16575593 17254611 17804414 17368611 16272561 16934220 17016640 16585181 17140547 17026711 16286467 16985077 17481637 16449322 17289929 16699171 17853409 16637762 16565708 17875710 17548903 17344317 17710614 17101993 17079235 17308696 16678098 17377533 17869204 17616758 17576019 16481475 16953228 16332414 17672952 17651785 17291542 16553622 16652354 17028009 17927918 16739971 17008404 17495930 16497404 17463047 17222199 16723699 16434882 17028169 17043314 17534888 17531091 16972260 16704987 17168655 17638895 17081490 16677866 17716980 17549349 16488069 17267557 16569196 17363505 16403942 16677627 16394028 16777982 17389524 17586662 17426653 16982742 17428968 17045801 17608927 16861040 16803887 16409990 17576819 16407449 17909025 16714403 17854394 16516257 16675727 16547495 17258834 17303772 17294447 17008535 16151457 17905815 16385506 17434453 17683591 17805209 16439562 17505982 16618933 16831524 16396944 16569638 16912307 17363252 16405868 16624526 17426810 16603514 16488500 16615098 16461778 17548656 16940443 17586628 17250817 17237224 16955503 17237610 17346315 17346310 16998462 17373666 17693554 17080198 16322354 16957201 17209049 17130837 16522816 16227471 17251353 16854511 16465377 17926093 16808942 16616798 17210674 17102812 17616670 17404101 16480977 16801131 16971260 17006586 17582796 16489634 16621326 17584109 16833028 17081672 17681053 16990691 17234279 17354074 16755569 17909170 17420825 16905192 17580651 16928877 17553893 17490716 17084280 17070923 17195817 17925824 17665899 17627524 16936938 17294831 17416033 17846151 17684453 17541447 16531876 17694731 17115724 17574286 17037079 17916986 16945211 17465760 16724479 16644014 17124276 17455442 17904719 16356210 17238057 17430213 17125406 17822368 17624581 17085678 16552443 16854535 16773823 17124129 16893440 17123741 17911359 16479447 16804811 17570933 17593377 16717250 17180807 17313283 17430767 17698276 17400403 17469725 17172205 16434728 17128115 17869188 17064947 16942831 17296668 17870201 17640827 17431308 17166670 17827646 17403711 16911856 17447201 16271755 17484411 17128427 17722968 17922558 17109303 16669928 17432313 17216790 17468730 17356031 17786454 17723791 16759610 17210940 16886649 17330618 16632217 17336588 17917731 17577167 17897892 16995322 17711259 17658907 16956148 17883647 17685079 17333836 16904615 16568197 17457389 17119392 16859429 17123395 17417975 16670825 17106032 16649699 16462422 16462427 17824184 17627750 16317758 16548712 16467701 17122953 17660117 17555478 17318109 17469680 17520230 16424136 17297897 17489040 17685007 17288971 17397935 16841574 17315128 16922667 16371251 17913145 17537195 17601501 17570604 16791121 16582469 17460161 16962355 17174218 16406211 16563354 16636153 16923315 16549327 16430735 17478191 16958317 17343220 17012747 17915566 17040334 17914438 17616333 17295398 17604172 17881301 17494982 17724796 16512659 16585365 17333979 17633296 16868475 17429779 17568354 16823471 16901979 16911188 16681291 17118484 17389134 17914431 16648548 17148039 16970941 17127340 17244559 16952845 17114752 17434273 17333000 17254762 17265722 16860284 16934310 16784940 16706735 17332762 17343617 17573453 17274501 17428401 16437249 17879204 17896992 17390125 16768037 17277721 16546238 17085721 17633979 17536733 16639314 17641456 17019907 17341425 17496320 17321766 17083360 17827676 17869315 17189190 17520663 17507299 17466061 16757800 17521628 16594979 17681399 17083991 17785324 17598886 16942795 17334945 17900356 17511565 17872506 17387029 16734742 16980060 16542696 17340588 17901982 17470364 17073303 17237165 16943364 16547049 17644585 17096317 17293391 17054670 16314398 17420480 17590080 16581237 17686759 17640361 17557825 16907987 17255168 17576239 17571259 16713734 17660508 17218476 17496331 17203967 16739136 16825488 17106246 16597978 16966385 17559894 17137774 16400681 17692502 16723435 17195036 17724931 17634237 17320282 17506329 17015657 17717672 17419717 17693109 16947121 16435357 16646671 16674811 16885335 17295356 16450214 16429459 17075605 17584449 17545124 16710166 16595696 17703109 17268848 16997598 17143618 16924236 16729891 17277217 17570364 16497791 17825563 16436064 17722205 16816113 17579180 17625953 17377729 16187333 16828817 16516570 17696169 16611894 16885870 17878816 17351539 16962845 16390557 17627152 17627212 17671632 17689248 16681546 17468831 16782285 16882073 16674611 17846953 17883076 17611408 17563263 17925711 17114914 16443073 16431066 17588167 17346636 16938158 17619843 17418532 17120033 17666137 17472986 16910255 17467517 17412572 16843087 17382129 17696295 16233941 17846213 16937129 16821450 16801155 17450497 17252323 16337730 17349661 17511293 17163382 17201283 16647454 17063092 16463075 17506959 16926604 16913450 17624509 16922077 16936906 16915757 16495592 16640711 16846993 17004956 16983004 17119856 16538573 16486702 16714965 16814094 16875375 17877220 17132460 17217499 17384824 17168245 16613245 17167392 17397970 17603429 17225055 17026724 16770940 17539937 17244926 16803969 16822350 17349344 16737750 16596058 16341867 17218143 17538485 16782616 16584951 17457967 16411090 17881877 16877021 17536116 16917406 17352316 17633670 16488748 16914956 17194548 16939886 17303217 17879078 17141378 16645397 16628426 16881419 17060698 17884075 17014807 17180653 17041804 16543056 17122731 17133297 17467551 17119255 17337156 16850114 16458829 17171972 17169659 17332766 17181037 17210820 17873493 17397330 17659505 16624621 16950387 16687041 16836480 16574527 17381444 17338959 17487450 16902888 17261320 16803946 17049941 16719712 17472676 17511043 17159757 17587386 17520851 17443377 16585292 17278650 17572049 17923216 16896573 17602745 16725376 17526963 17111853 16872723 17658588 17928758 17300738 17046481 17014511 17390695 17390909 16798158 16315058 17389204 17139946 17223436 17304022 17346820 16834749 17724143 16712943 16862519 17900274 17149650 17541523 16636034 17825057 16151782 17310590 16613287 17352511 16763894 17060860 17729202 17202645 17805489 17047505 17294890 17703106 16364941 17468707 17220724 17601644 17853747 17212391 17695365 17666234 16755899 16944664 17112085 17242044 17722470 17907338 17520042 17396370 16544859 17444265 17236456 17656517 17710961 17580420 17039950 17598927 17051760 16877887 17450196 16385612 16676266 17501579 17278869 17638377 16912257 17484717 16921439 17715716 17047852 17443151 17133878 17017765 17695219 16752729 17171746 17323499 17066024 17466107 17569370 17681662 17476857 17847684 17538454 17212794 17654771 16724399 16962457 17297062 17890690 17710955 16137820 17803930 16900905 17569840 16903267 17510338 17116126 16468383 16642704 16886298 17608074 17612014 17765612 17319484 17069838 17273653 17631903 17307433 17584554 17617210 17666598 17038943 16903878 17425777 17514430 17691923 17344357 17056347 16987163 16479522 17065183 16442391 17055063 17886116 17062247 17340971 16835049 17613765 17129680 17828316 17467444 16673648 17020889 17595365 17662483 16954267 17451489 17846926 17428271 17604045 17521712 17204682 17903507 16566012 16636218 17222172 17008974 16824827 17383497 16540210 17592698 17932102 17197435 16697401 17196472 17112986 16623622 17019610 16737548 17469732 16427840 17518308 16968980 17761620 16442922 17335581 16965851 16525160 16908769 17130808 17397674 17014513 17488316 17296149 17088764 17611248 16365195 17285471 17893296 17941037 16980740 17584718 17498825 16761199 17535843 17328649 17408633 17607624 17403481 17163872 17029771 16621782 17297014 17272439 17145407 17674872 17118428 17066263 17096170 16971635 17253131 17515775 17375513 16533954 17875197 17187608 16799739 17488834 16623872 16572648 17021411 17111722 17615495 16856956 17139578 17821961 16995471 16689714 16430668 17100952 17669859 16356562 16709319 17142656 17383417 16520200 17383912 17631129 16635566 16929438 16553178 17342498 17455867 17890889 16809245 16721073 16807040 17523289 16935923 17115383 17599782 16939565 17100930 17057633 16775271 17072037 17346246 17377098 17229796 16569961 16490889 16755420 16612619 17353923 17523753 16341541 16791611 16571616 16523011 17441991 16641779 16761304 17204733 17494678 17345547 17283834 17405465 17144710 16907220 16768494 16606262 17604403 17436347 17500902 17028038 17677893 17530913 17419652 17522257 16489802 16606252 17326669 16913804 17059524 16618169 17625829 17474776 16620860 16857731 17675659 16803289 17165993 17309315 17637660 16906905 17501546 17025844 17358178 16405351 17501378 16802919 16803253 17362126 17600438 16486478 17625848 17664580 17930326 17025600 17852068 16750539 16877023 17209601 16486994 16902712 17447726 16987202 17500813 17280364 16906812 17501187 17069826 17155830 16676044 17358729 17930560 17179608 16486681 17677320 17441244 17032764 17036137 17136096 16753842 16711939 17025408 17089826 17930115 17396217 17627341 17934986 17609969 17276656 16680175 17011766 16859878 17262763 16755242 17143064 17039301 17062372 16399989 17502732 17447211 17601741 16914535 17516373 17125857 17199401 16873766 17217883 17287345 17605340 16447035 17484649 17673985 16376601 17235709 16394016 17389826 17905680 17546569 16679883 17319124 17768013 17634699 17033782 16254030 17499268 17694492 17875120 17939488 17610072 17895386 17570291 17547622 17090474 17618078 16672922 16635579 16683632 17187332 17048197 16609630 17331978 17257351 17535305 17540490 17277030 17012918 17153031 17315177 16534463 17444280 17896843 17883988 17883044 17647129 17385387 17110863 16979528 17109308 17688570 17644692 16997405 17508040 17017344 17052138 17847655 16582084 16579013 16520504 17597782 17183989 16612948 17883997 17536961 17091897 17347937 16960478 17588760 17072569 17868919 16343638 17875256 17873582 17352120 16598989 17244405 17453926 17090464 17633874 17662955 17502299 17142543 16722555 17685075 17607142 17508665 17269892 16670922 16773516 17508117 16115794 17394085 17048714 16916276 16949871 17180131 17713616 17064840 17574066 17180383 16538236 17411258 16797254 16700316 16503811 17075444 17222540 16946938 16491152 17691942 16548234 16722562 16819579 17872940 17275387 17126362 17613042 16611203 17932667 16762807 17567266 17131079 16990637 17652008 17549674 16688615 17412429 17428151 17466752 17693982 17393773 16572631 16623417 17894932 16504829 17357731 17137769 17768523 17386321 16450364 17404560 17290040 17433422 17904900 17237449 17850563 17541209 16879704 17308898 17329379 17466066 17363037 17137024 17803807 17472794 16556509 17236466 17873137 17561284 16478093 16610952 16945077 16768703 17922398 17103087 16569170 17852130 17107609 17245511 17522973 17679670 16835657 17249665 16292323 16934114 16701618 17353863 17691233 17915183 16819644 16469126 16604411 16622140 17044363 17662013 17515233 17712651 16966101 17203576 17094756 16406569 17077789 17879704 17346579 17562269 17156420 17888214 17132254 16404620 16933653 17069542 17052821 16648242 16763835 17054472 17066968 17309907 17868654 17076455 17910375 17082730 17286320 17443425 16733228 17024245 16948966 17070426 17201919 17279044 17032158 16822515 17495015 17451672 17561786 17191416 16882094 17180485 17697324 16794487 15946796 17565136 16702820 17725103 16960024 17467052 17535346 16830613 17192881 16624520 16735111 16649881 17215656 17698690 17633745 17065219 17184489 17499360 16707631 17252593 17582466 17011584 17725814 17374063 16968506 16585287 16198534 17721735 17613052 17667354 16099450 16159705 17496246 17508198 17538053 16841274 17892539 17319969 17359029 16942534 16968025 16838549 17889213 17291014 16332947 16641414 17153378 16703253 16799799 17353046 16398988 17080759 16872011 17429171 17401328 17613964 16581549 16730318 17148634 17898027 17058414 17143197 16929808 17684988 17697307 17252567 16630419 17513815 17623412 17849435 16846196 17301585 16761212 16442996 16767500 17275251 17434895 16609718 17488176 17565935 17225139 17633271 17065578 16960547 17845493 16927063 17228206 16493559 16373296 17545501 17156002 17600413 17378814 17459910 17913499 17555048 17112442 17899153 16442354 17106140 16940734 16629785 17011375 17357440 17936003 17583522 16169160 17459739 16011856 16420267 17227933 17107362 16794094 17303986 17332173 17124146 16963186 17142054 16685312 17589750 16717322 17267292 16891972 17213497 17854721 17697499 16987578 17172281 16378012 17760619 16617572 16690631 17244411 16955811 16551156 16572065 17120311 16960031 17608920 16943176 17617069

PubMed Identifiers (PMID) for True cases for Inhibition (psychology) (MeSH:D007266, UMLS CUI:C0021467):
1003183 10066993 10224628 10326491 10344183 10344191 10357454 10368908 10368909 10378013 10405113 10497424 10534103 10571481 10643183 10650586 10714446 10748641 10755285 10761350 10857697 10865098 10865104 10865105 10881550 10946723 10955201 10994228 10994231 11006904 11009178 11009252 11019624 11056883 11068968 11141036 11142298 1115567 11219971 11220448 11247285 11261400 11273405 11277460 11280416 11288778 11302371 1132275 11333421 11363447 11394050 11414386 11485192 11495117 11495121 11504005 11508723 11519931 1152313 11548033 11554522 11584928 11596777 11605557 1168051 11707097 11716063 11773225 1178707 11820750 11820752 1187825 11931921 11934004 11935425 11987870 12026955 1204842 12056107 1206354 12085089 12125404 12201335 12206172 1230909 12336460 12369803 12391788 12416910 12433382 12457760 12466929 12476244 12503905 12543447 12547978 12595117 12597703 12650228 12669758 12674366 12735937 12774864 12795476 12819542 12821876 12853132 12876143 12931073 12954874 13032039 13108276 13343147 13533026 13679628 13998322 14024386 14255695 14416107 14498796 14498801 14507931 14529800 14568507 14570519 14584978 14585017 14585023 14591462 14594746 14599757 14614941 14634814 1466824 14685731 14702261 14729021 14751007 14752663 14959501 14959798 14962401 14979754 14979760 14982242 15010248 15050782 15050787 15056193 15067557 15111228 15155589 15183171 15200633 15204058 15219582 15219705 15225970 15228178 15257832 15291736 153063 15309395 15327728 15331026 15333204 15336126 15337656 15359369 15381021 15453142 15466298 15466303 15498744 15502603 15513243 15518932 15518939 15527660 15538190 15541779 15560512 15584804 1558707 15620553 15620812 15644273 15668459 15669600 15680204 15685391 15750869 15814007 15817185 15829080 15833306 15843620 15843729 15849162 15850159 15850160 15869351 15875972 15877981 15885981 15910125 15948609 15950016 15955714 15982125 15993830 15994064 16014077 16035343 16053114 16104103 16127935 16131622 16135618 16157478 16197692 16248710 16289068 16307958 16328435 16333663 16342579 16360222 16364448 16366785 16369310 16374669 16420156 16423747 16452666 16458263 16480897 16491408 16510720 16516306 16556567 16561625 16594949 16610272 16613434 16620885 16627350 16650836 16686114 16686117 1670410 16712804 16719704 16741206 16745908 16768373 16775126 16775763 16782972 16786886 16793210 16826575 16846284 16869480 16885140 16887202 16887789 16903134 16910627 16932952 16938093 16938861 16953726 16955937 17027751 17044741 17056407 17069475 17069944 17073569 17123478 17131190 17143004 17154758 17176662 17201367 17202544 17214564 1724219 17279852 17280510 17301186 17303387 17311479 17311482 17324053 17328376 17334266 17345953 17379192 17402824 17449836 17454345 17455072 17469960 17475223 17517170 17536972 17563180 17592148 17620029 17623852 17639075 17652017 17694051 17694921 17715350 17721972 17760779 1785216 17968065 18084765 18085989 1826730 1830089 1940090 1981841 2045770 2063699 2063701 2121411 2191141 2212270 2342848 235183 237583 2578010 2592675 2681316 2714977 2734517 2900431 2930177 2943853 2944986 2974868 3078987 3224948 326707 3367101 3379579 3406250 3434321 3610722 3638417 3640654 3684748 3697460 3717456 3748732 3763232 3808865 380969 38100 38101 3823305 3950534 3961085 3964405 4000731 4003688 4010519 4011950 4037148 4068034 4154922 4199026 4213137 4231622 4266054 4282746 4328366 4337286 4438527 4453815 4463188 4523804 4559733 4568636 4599675 4607005 4648978 4671389 469465 4694784 4704204 4705633 4707955 4729159 4729167 4731945 4738326 4740247 4759634 4767541 4832462 4833228 4898180 4921396 4970681 4978907 5001363 5013344 5018729 5023735 5025737 5036289 5070320 5071907 5071912 5073209 5074026 5083120 5084442 5090923 5093680 5123879 5124166 5127196 5127942 5146487 5154413 528876 528877 530420 5315993 5405137 5450289 5522489 5531211 5567140 558691 5822062 5903095 6079879 6119325 615928 621465 624655 6398394 6479455 6491611 6497361 6521474 6524418 6599861 6638751 6693303 671332 6754096 6761996 681617 6822446 6886630 692841 7113444 7142413 714980 716741 7178351 7236350 7288371 7353723 752416 753602 753606 753608 753610 753613 7584264 7619314 7675606 7733411 7738495 775010 7833621 7878163 7893421 7897047 7947412 7971114 7999326 8040499 8192905 8201808 8210453 8212864 8228833 8292287 8303224 8315234 8326690 838024 838951 8583195 8682898 8726366 8749580 8749594 876776 879347 8794556 8811981 8811986 8827252 8831295 8912310 8916197 9056503 9100265 9161380 9255240 9273918 9276832 9342933 935334 9401458 940859 9416634 9425671 9549783 9561316 956467 9577237 9608404 9622911 9640582 9640588 9659006 9693990 9708030 9770833 9787997 9793112 9852367 98636 9871005 9883457 9885058 9925043 9926816 996131 998117

PubMed Identifiers (PMID) for False cases for Inhibition (psychology) (MeSH:D007266, UMLS CUI:C0021467):
15238428 17446349 17060655 17324403 17503658 17211523 17653462 12724618 15298953 17847930 16102747 15698546 17011315 17712764 17961106 17956501 118816 16897660 16981266 16968986 17003092 17683005 17896893 17352762 17554711 17893005 17579723 17351341 16755546 18091609 7472665 3029329 1244115 6328955 2526301 17127371 3157382 16498635 17609190 12697384 8106394 6611632 1655723 2605704 1331419 16186974 8781513 6325054 6324685 1104599 6275473 227697 6314901 9250723 2839584 2920819 7358667 15506760 203338 3067104 9152625 11239503 9797075 1869044 7670731 18095923 17244786 17889123 16953261 17912174 18050206 17034410 17408711 18089377 17761385 18095238 17084518 17277036 17300593 17300592 15811481 15515999 15029079 18072437 17100936 17933588 17094103 17070365 17216336 17011374 17906163 17463412 11475943 17545739 17014560 9536925 17661781 7843770 15358323 2427802 1469650 1708009 3099701 7407857 2537008 14985077 16925860 15217739 8893734 15604340 1929390 16999122 7717089 8797151 12828437 17699281 8048562 7573190 7756590 3159595 9810044 17374664 1731044 8874173 15955844 2559236 1688888 1522231 12846768 2993837 10405200 2167787 1716713 9137457 3491117 281566 17010016 15528453 17121898 12800187 15297426 6727401 16965672 17637810 17880773 11817706 15337842 17653802 17786441 10652584 9645688 17525101 17707057 16373706 15221967 8514611 14644513 10473114 17671140 16397250 2623642 9134500 2831241 6484854 15896700 8640820 6979509 14738766 1824001 15118759 17237415 15797967 7235731 12224028 8449214 6185444 17611695 15069543 15650765 9080117 11871818 10770629 8566089 12361758 12833126 2303406 10362529 17403937 9724055 16356928 1388636 9231074 16300908 9176512 10397242 11948376 16201019 9211489 7021556 7515235 50443 6161918 7857315 9364999 17252946 9232197 16979133 104979 15191737 8514733 17043758 17628584 16933280 16087176 8097696 17541754 2104844 3128283 17393656 12180986 3929744 8339277 9048894 17173987 17949021 417746 10452561 2575613 7874052 11193404 409564 17339367 11597391 17510310 17121923 12942547 17499535 17366325 17575155 18068200 14736730 17927509 11532854 12481414 14663636 17877607 16849630 16720834 17616815 10800078 15994962 15231674 18059023 14499584 16597645 16575541 10953335 17942598 15374630 16213662 17510430 17666799 17289898 17996902 16897429 17495323 17384273 17186030 16951185 17187782 15032666 15716273 17095714 16007214 17409444 16512978 17045920 12709419 15870857 17057201 18025278 17308080 16990598 17959171 18034418 16605132 16847054 17899396 18000534 17938254 17942753 15994311 17363505 16865236 7511754 8866903 10188997 9132645 18172600 15302126 2337818 14988663 7909964 9574449 8141324 6161801 14719038 1998005 7477443 11371966 8282366 1501445 11380518 6205144 6349389 17766473 15050402 8945979 17442729 2977443 9721166 8392557 3937760 8282378 9226634 2565386 2165891 11281232 17220637 9201321 3099712 11411741 2693500 2550029 1436509 8834707 991831 1549932 2160342 17210834 17429625 7047003 9369271 17828714 16092864 2537795 555327 3465900 15929899 8889745 16043077 3006710 6292422 8735625 16332129 2144797 1847704 15671303 7982287 7198443 17570313 2140961 17357976 8436152 14660476 1206096 11827728 9822454 6144195 3038430 15454309 15837822 2407919 18038779 3309510 2015101 1318121 3034033 17706962 1343284 17439950 1319250 17903031 1379487 12867506 14715134 16903870 12845410 15887048 17215388 15761115 18057198 7603637 15051161 16903785 12015431 17561309 1687698 16895441 12954868 16709723 17667574 17425581 7891342 12917384 16165285 10607879 2710344 15916945 16777343 17382298 15901782 15476705 12960038 16914680 14557237 17291545 16771827 17128266 16930436 15150531 18171928 14724227 17467918 16814931 17067296 15935332 11297712 17030984 17505309 17537434 15668926 2177038 14659978 16452991 17510056 17805202 17403193 15089968 17911593 17551670 17951099 14523996 16644479 17892401 15877080 17208474 15064230 14670622 17428844 17961770 16926414 16216869 16616573 17138965 14993278 17342418 17321472 16274887 16154641 17502386 15933225 14572638 18164154 17980351 17316404 17961202 17610872 17143503 17010309 15663195 16879709 6193335 12616662 17387726 7306050 6897462 8926574 8630091 15685666 7440921 17354073 17080222 17334516 3220210 7805784 10513990 3893078 11889178 3421541 7157414 6615233 8512590 9288764 1719809 17056816 10098902 4029395 8446 1037275 6760603 17362226 12847561 17598008 17421051 16621574 17438812 7182986 8931119 12558160 12818629 10193204 17979700 16963489 1907134 17010942 17325652 16937919 17431033 15975042 3488892 11417758 9492389 9448749 11569524 16645869 15811204 16768845 8568832 16930212 11167668 15850406 11083094 17537870 16611859 16137701 17020955 17200113 12818727 17333484 15378224 11411558 7574023 16855053 15239048 17125435 17465726 18056254 12167564 16679385 16679387 15135087 15764719 17672807 17954524 17468864 2299259 1766416 16160535 2693654 3046293 11751672 10321454 2030814 3022508 2103846 10826452 2909561 1680559 6142203 3030981 6089553 6089559 10742709 1411590 2686391 9428622 2170613 9110062 2220600 7484869 1889844 15582326 15316450 6328965 9013270 14555544 11775137 7775715 8033472 16775109 8354988 15340428 2650868 3278064 7484881 3038406 10234427 3328434 11158854 17872390 15073465 14626653 8392282 9894619 8664529 10173307 12503836 1619498 3056452 11805379 16444921 8741242 7700062 11329107 11497207 8092908 15334855 2850687 17685184 12411978 8519018 12085981 6088205 9707265 9821002 8389676 12450766 17556876 15627918 17127736 2888942 12570790 8698858 10190422 9656968 10908091 8362754 17492847 9230164 16313778 16039164 16224119 17311012 18162157 16986603 9414294 17418025 15569437 16796718 17303004 17097136 15638938 17605849 14744942 17001191 15730627 17003426 17709137 12544257 17292950 17525183 17961427 17459229 17441316 16330143 16620716 12386920 17498478 15824651 8387768 14691177 15023140 17650415 17048305 11798922 17615267 17064581 16848773 11515869 15228232 17112893 10842245 16230382 17222062 16247459 16540646 16343930 16957768 15020191 16357132 17189716 11893750 16384933 14693375 16964437 16904610 12162806 18056340 16449202 16825320 15890661 17011577 17718385 17045206 17018588 16995417 15713654 17663720 17517772 17294084 15905509 8631304 16807357 11156408 17909016 12759333 18041763 11021317 17542813 15947066 14500813 14583606 12880967 16000324 18039860 15745879 11156887 10505424 8606287 2150787 9593063 15897343 16452498 12053120 11788231 11782858 9733347 17217721 17921049 17043166 12661917 9403625 15961527 17043167 2742800 11561229 15076166 6207542 11785537 11004147 9746122 17531925 7857733 17306712 1678610 10090325 9663919 17094052 11150409 12196345 7743628 16876685 10604978 11479261 7511728 1813122 9054865 8181153 17509704 17032753 9699514 15857142 17395211 16831128 16473861 8619789 16416654 15057874 3755460 17617061 17662336 11169978 17906320 9626477 18085317 18042366 2254281 17023566 17255200 16912865 11003584 12706370 16024603 17184924 12198703 16996296 7850811 15129823 17980428 11162600 3086160 14529565 15519738 12871133 11160858 9417887 6373031 16978799 17005180 17675337 2697902 16855531 17189367 16736049 7833116 10517345 11239764 16917211 15197485 8652267 8996593 17786362 569121 17304841 8797768 16821586 12014670 17089011 11173547 15250542 1581897 8276288 2415035 7789873 3409248 9133448 10789718 17096161 3667160 11292250 1451237 1451238 3888118 2679914 9499451 9923820 16426314 3422052 9654107 16328414 2285231 8033302 17581300 10188729 11578805 17079450 17095020 17237267 15270668 15322256 17641685 16286245 17647268 16868035 16406676 17254348 15374977 10830299 15908608 18033314 17234775 16849572 17760752 17665443 15704257 17122632 17552364 16547004 16951199 17201170 17690692 11980632 10744042 16949904 17699752 11080277 17122865 17958916 16106398 15160330 16951175 17533365 16568082 17043243 17373880 18060510 17676584 16029810 12168055 11950489 17207983 3250233 8676901 8746952 7531412 11159356 11975722 9815768 17298901 2479609 9428388 15274345 16924676 2129247 17387993 17235352 15881613 8472617 17880178 2112414 15324478 17333210 15816545 14693545 10927629 15276495 17145142 17116839 16297445 15185118 16845230 8574942 9179690 11596035 9740197 17899264 14597132 10644462 8194165 8147906 17634630 7066760 3007157 2440565 7462663 17428569 16399225 11245461 11465991 8620440 8891338 2756117 11911282 16998876 12447993 15168733 12679881 15342412 14613582 10498890 15249209 12431987 12907652 14647420 7853787 17030184 17308096 9218130 17256749 17178859 17493610 15520202 15953624 16556598 16615118 10728695 17102137 10504327 17234770 15490235 12019154 17495424 11786386 17322293 16320109 15617833 15033165 18026094 18175316 17623663 15574495 15690394 8427884 15699216 15201341 17711997 17129361 17085281 17919499 16556077 11564672 18006450 1015344 10471535 9973198 15148321 1755815 15705780 17081110 14503852 17724253 15322259 17689282 910250 17008392 17353033 15102758 17023264 17914462 17693924 14703515 16419039 10588814 17478723 18074633 17360480 16950795 17911374 17053833 16765515 15028566 17654704 16601263 16527246 17965828 17562760 15608145 16790802 16984800 16989899 16490313 16997280 17481608 14527676 17395785 16137709 17548605 16243362 17596899 17764147 16216701 17448908 17159805 3553895 15525791 17850978 16510559 15098168 16807359 17038319 17464197 15148326 16997957 15829434 15162440 14572883 17274062 16679352 18163422 17982674 17082781 15026546 17705178 16890732 9215394 17638907 18076023 16518856 17942791 17486365 17477369 15037656 16987991 17094478 17339354 18027850 18034310 17520675 17520673 14762101 15386368 17131314 15509754 15781127 17363546 17171639 17680631 12127120 17463090 17918159 12175991 17113978 16010425 17348027 15634652 17909043 15869881 17063487 17534267 15476974 17486636 17619951 15897242 17121906 14647038 16596634 17145897 17217918 16571676 9794232 15890073 17094491 10047461 15358209 18092357 14508520 17004889 17663993 15647383 17603109 15869744 17174997 8385351 12663518 14563866 14608092 9568722 10893323 15171713 16887121 18163438 9108451 11173543 9106628 17577923 12897162 9242506 17003378 16968227 15601625 17452903 9197416 17976834 10822376 15062099 10669755 14980522 17366632 17451670 16574402 11782373 10951565 11020448 15764648 17685487 16168115 17376398 10629089 11170256 10023662 12957134 8837815 12782945 8750171 15070854 12553047 14566836 16838068 15958517 14708715 17954709 11889080 16769246 17414621 16368717 7768398 14562367 14712215 15533890 15533897 18088467 14986820 15475571 15659821 14602232 17148604 15019156 10455888 8120920 11994396 16927143 12079514 17616654 15274302 16184197 17308055 14719078 16458421 9772670 17577318 11745416 16362414 17998298 17636047 6311112 17028159 15289864 16373434 17156404 14982201 12630765 12947319 15817916 17550925 15513949 10446934 7700000 3036414 8285184 17333128 8306513 16968721 9719278 10560789 8282333 9253313 11312034 17095334 3367673 9595522 8432417 17707571 15893801 15013337 6186218 15280067 6225743 18091526 17989143 8847862 8004398 17905804 8635668 2009602 2194942 16674992 12943528 2823006 17218720 6098234 8041145 15838365 6251497 17892520 8152398 3014201 3040514 18160528 17185409 17277394 10642323 10489114 7637269 8388600 1986983 12907131 8422287 7790115 17509195 9135005 1292686 17214792 16545681 9383244 10383375 8943263 15753141 11170848 6607103 9215617 8562170 8554701 6928985 8692540 8356573 3426594 17608728 9458362 9662256 4011111 17486602 16949628 9219732 7850070 6410683 16208422 1624540 10357918 17434927 9052765 17286282 16990991 9400029 17003091 18006146 11506507 2289213 14565869 14559845 11340118 2211839 9009160 8379677 10912955 18155346 9332498 17659285 7743514 17125513 16712721 15479835 16982079 9916752 16997390 14654356 16107696 15044954 15189992 17613672 17537992 17502338 9229384 17005643 16917489 17339433 17483359 15326221 17570575 16556596 17130555 15802529 18056393 15771973 16081828 16079151 15003651 16524692 15364916 17913844 16756567 16854226 17312105 17148586 14676277 15358767 17717136 16169484 15063798 17855551 17419944 15339939 17616579 12881722 16000393 16393986 17498215 17311557 16720052 16103171 2189073 8896789 8140397 220274 6280486 549413 2319841 3028701 6310425 1316513 6303808 6291828 3312525 6277545 18062406 6625764 17131831 1623897 15500387 1725019 2359068 7700069 6832383 6258416 6273645 16612257 2146083 6315274 12149106 15341689 11081774 17907106 15801939 3883729 6170971 9151288 6253241 3006084 10614152 3154308 8971086 6096726 12774769 232086 2257721 7490152 7046776 2652907 3023555 8342700 8743144 232490 17386046 12807485 17643252 8967784 16926288 17360657 17301819 16959917 15496162 17237376 16208764 15899864 17000866 17182564 18158157 17109466 14976252 18023445 16415096 16954720 17307797 16476058 15056375 17900864 18056842 16809306 1562270 15047615 17954761 14996416 17644436 15197230 17237398 15665771 15114667 17686729 16568498 15498569 15868592 15922722 16792589 17466913 17466914 17959665 17428311 17349869 15020059 12854081 16081845 17182571 12927696 14610485 18055568 16030090 17520664 17221229 17381163 8552721 3978620 14566837 8481909 12408376 15377332 17537919 8025559 17624412 8406882 15563176 8986141 7344417 3100614 3494542 15697108 2808542 12403324 16319139 12922983 16127266 15950373 15272053 8391385 16720714 14981898 6722780 10831156 8106561 8614006 3624801 6185948 164203 6086064 15618361 3981036 6683633 3006036 8499339 3889223 8548750 1832652 9422080 16263272 2970295 2379149 7934147 3108017 15575961 6280171 9829756 16863915 16381641 17881363 17536013 15569374 16899272 16750008 15818381 8892315 12738747 16620646 9857994 17986082 15259086 16273624 17659701 17049120 18158773 15375557 16309185 18161931 17553357 15671064 16552954 16707856 17216491 16905769 9042216 18077908 12901103 16450584 17374457 17545031 15634452 17708793 17959518 9177433 17259126 17828496 15323444 14981258 15552038 16652189 17953350 17588340 18059186 1784471 15207078 17451195 9642486 8499664 16849867 15726219 8167670 8497445 3218655 6106203 1966072 6306224 1703941 9860352 4357863 17868787 12231102 6265138 9860361 9513677 2397747 13680333 6263715 2731600 3133049 2856270 10956312 10215310 6259649 6089324 7818837 11028513 2458939 1451651 15998113 8612394 12918528 10754405 11526345 16033698 228313 15125946 7631824 2733208 1696117 3037162 1282635 1575167 10516288 16049518 2474106 7784303 8750395 6289857 3030977 3013109 10395066 15711749 11839683 15792682 17303775 8918230 18005719 15339913 14767543 10905562 17237234 4002199 14871963 17635524 16650892 12479220 8710366 9185707 9670549 16671997 10876799 15609327 18000164 10064905 15870923 7786302 17929017 17628743 10490835 16966388 16837624 15240549 17095032 16760463 16622439 10867612 17971416 17234763 10022814 15899872 7910566 17505063 8428367 17329257 17016655 7703413 9751635 2148162 17628663 9696392 17461933 15955619 16469451 1414495 9831078 9214612 12439754 9929154 9202199 17339403 12827296 4094429 2879636 16388849 9615470 9625815 2737221 16518857 16386316 16134930 10970819 9513092 2383003 10652624 3484681 17880945 17028383 12127961 17923406 8557625 16698222 2537146 17462572 17767419 17405355 1367698 8612485 11923290 15225791 1985102 17446160 9420886 11524241 9367833 16037489 11396139 17449905 15489169 3624876 7519968 7789418 15556626 17023419 15716702 16018495 15345495 17329864 12191964 17413694 15361762 7649587 1421562 8381931 14618237 15946971 17218981 2857627 9293966 17726077 7423062 17965284 15238144 15889697 8665777 12010754 17122191 17038440 17486486 1752291 3006617 3025510 2666614 10703672 17116708 16322353 18165568 16622181 2145220 17898118 17440337 17341566 16840738 17675412 17965276 3143009 2524034 1149194 14656704 17412787 12960371 18090769 17415322 8770334 2164528 517664 6281036 3121505 11247840 17449553 7559888 17704284 15504546 16159102 17227773 15634661 17606870 16816403 17950367 11741997 17591782 17203166 17375200 17100837 17404014 17724032 16480680 17786248 17169973 15567145 16880957 7881097 15187102 16861904 15280657 17404230 17535733 14962749 17211286 16928273 17846171 16914723 15677460 6635261 17460771 9508368 16751805 15779002 17148458 17353163 16982324 17129213 15467748 18020423 17761345 16773183 17007817 17015676 12934103 16868928 3242845 11481484 16982182 17429745 10423703 3758173 15795327 16897158 17611319 6295750 15630179 17300699 17312464 15318100 17308115 17873291 18053734 17258196 14769217 17293168 15342194 15915325 7720096 15794948 16839544 17142975 16916501 17339088 17644069 15017268 15172677 17332092 16778463 17708637 14871030 14637280 16467652 18095939 16181106 17983707 15919765 17368960 16000563 16271366 16123325 11426974 16959216 12767528 18050215 17869187 16770837 17320768 17540702 16690984 15257891 15338110 17431121 17116298 17409426 17588540 15044710 17172423 16227632 12796402 16419030 17557889 16253765 16335935 2400817 10388518 10593650 9416969 17196522 16623875 12670876 16596235 10786699 12970101 18080920 17634425 9150260 16211236 9342364 12538492 12822514 16343446 14504661 15674324 12784117 9056677 15375533 17784872 12124333 17913834 16280330 18163459 14534685 9185997 16243384 2492900 10667463 17661356 17685088 16895983 12525265 17673806 16935999 11520006 15225831 17113072 17087091 12404160 11129739 1907968 12768476 17157266 17651859 17708653 16872561 10615873 15592092 7591961 12452017 10419728 16677386 18028330 8703804 15298755 17959527 16206274 17995702 2160365 12717833 17997169 15573756 16675588 3957358 11783082 12974092 17321452 16847999 16034516 7647031 2334170 12440624 12742374 18037589 17998729 15606770 15574415 16319067 16953837 3025215 17283226 14992538 7995417 8445676 17201140 17686243 15075666 15196863 14630953 12511425 16773202 17085509 16707187 17985332 14555767 15723653 14506042 17359337 15385472 16245565 16985065 17590534 16027253 15581913 17570344 17001318 15178421 15735029 17277990 15123352 12807873 17623774 16575845 15172120 18032197 17533378 17590398 17106248 16151532 15262179 17455170 17255532 16867216 15894621 17432824 10190287 17339837 16280136 17203218 17893910 17437318 17276428 12832399 15205608 17350603 11292666 17521372 16029192 15106730 12832470 15740888 15342390 12975317 17922340 16316623 12750158 17184186 16388516 18058195 9443147 17126817 17266724 15778084 17368323 15034674 16091747 17696379 17510082 17320366 8824499 15868925 17532558 15510213 17074752 11751425 9581540 10485496 16416021 16924675 17550821 16932749 17465195 11723232 11280796 12578676 16941592 17575161 10645776 17208957 17044035 17569615 16571650 14587561 12441266 8398065 15064732 17314311 17455238 17902181 8618233 17321087 9815616 15868934 17449512 17200728 10996726 17050058 18079194 16080517 16012769 15833387 17766683 15608677 17286279 17218783 17195237 16375907 15555279 15056816 15148334 12588705 17024454 2548713 15868412 10704940 17015480 14502644 17023141 17210692 14996733 10751544 9667811 10945621 14715548 10223936 9027364 17977676 17920303 17475221 9473523 15506943 17510402 14726681 8759715 14551210 16127745 16584837 15623509 3057372 15574223 15055526 17086195 11157945 16028407 17628545 17094466 17671118 17397878 17662512 16007177 14970190 18006602 17428379 15894582 16757729 17241427 17600375 17010407 14736711 17671157 18059529 17715229 17069010 17429073 10951585 16106368 15724149 17000730 15155776 15132130 12850245 17374364 17012255 17082460 16054026 17172400 16699073 16140293 17382199 16484616 17214965 17982071 14550277 15797026 16287972 17191169 17183360 17475641 17055484 17226785 16278208 14734050 11215701 17049832 15147727 17977946 14652000 17556544 17937769 14532119 17473221 17919240 15325084 17392688 8478141 15930129 10022529 17534442 16816972 16221201 16461549 15039207 16997376 16912199 17559421 17014329 15276466 17591975 7037973 17363112 16782872 18086811 16738760 17596297 17302199 15026554 16338068 15047168 15117970 17940890 15329206 16676437 17575273 15081399 17276010 16914136 17600343 17654493 15353589 16166198 17071617 11599791 17145802 15979723 17918241 18079197 15050733 12826661 17371257 15196249 17348859 17560994 16267020 17631865 17392286 17493827 17166269 17234889 18039671 15331440 17097190 17950285 16596790 15150322 14576166 17923124 15081869 17959708 17706637 17401377 17879945 17823293 10900238 18030748 16845370 18028952 17873516 15914275 16903868 17010316 15755722 16563717 16741061 16875492 11152649 17171453 16322467 17785808 14654373 15039421 17644174 12874700 17012540 17234768 17590432 16189116 15604266 17606926 14996836 17067316 17549474 16830231 15823585 16951373 17764527 16499980 14550769 15342395 18049950 14671316 17438139 14656474 15926996 15800925 17005267 17768598 12708493 17706452 17107942 16819179 8609915 16974068 12738665 16569934 16288042 14583609 12689334 17610366 18064326 15361838 16442835 17456441 16314835 17693602 17925309 17938578 17397984 15044034 17726090 17631902 17634361 17620316 17272828 2454857 15591221 16554298 15084475 16795041 15865432 15680379 17579790 17704212 17468336 17294035 15812677 9134658 17105874 17516988 15196942 18083977 17316994 16713603 17669387 17417984 15558058 17549698 15935784 17170370 17586526 16698023 17041731 12944026 17570325 16638211 17327451 16652152 8845817 15917297 17979138 16672106 16343502 16289073 17505019 18054336 16679408 17391526 18083124 15368363 12740370 18070596 17671089 16832354 16328008 16676357 16797526 16877347 17569211 14743470 17276886 12933379 17683071 8703004 17094942 15536494 12874183 15972688 17495465 16934759 16872693 17257308 17188740 17576816 16790501 16337595 16791395 17292731 17429842 16884770 17322285 17070014 12951066 16798728 18007025 3001393 18054155 17074757 16622840 17499880 17012370 16887358 16262696 17343912 17958326 17157922 17050692 18064635 15226216 17675467 16826603 7537264 16887961 15133026 18077182 17130674 17687262 11196580 16919596 17327885 17911602 17616479 14526108 17626797 16956934 14764453 15869715 17555516 16921023 17579118 17220223 17161541 17596845 17761371 18083103 14592809 16990280 17762167 17619838 17488650 16310342 17125457 16970912 16831515 17344311 16870704 15223237 15020243 16876982 7514599 15001710 16807361 16258278 16777850 17174269 16741065 17950943 10480875 17200417 17823871 17594192 18004999 17434686 17719543 11116138 15146071 17268064 17967885 17924084 17559709 17009600 17616671 17406795 16458891 17195906 16893958 12194216 9348288 15063388 16325212 17645498 16055081 17113707 9810006 16204052 16505168 12706007 15920168 17690688 16840774 17588519 17610896 8813134 17275778 14558597 12209698 11916500 17495526 16411383 18000791 17786042 16227409 14522997 15023339 15580267 17440101 17002414 12690110 17545520 17656095 17264151 15586239 12059959 11000583 15955595 12883751 16801630 8996528 17940634 12940821 17729398 15014026 17727841 16738310 16832676 12794758 17381065 17460193 18165447 12771025 17681951 17016024 8948442 16996081 17652172 15137061 15205320 15569148 10902733 17369373 10068798 17977650 16959221 16278420 14689587 17488720 17574613 14735465 15764834 17060322 18029041 17956591 15118764 17645689 17928124 17964538 16628234 12818369 17343843 17323976 15262504 15558015 17893180 17434952 17312453 16940006 18046541 15876476 15826871 17462745 15121846 15519656 17555878 18041091 14691054 16699951 14729959 15488639 17936184 17450518 16923124 16740720 16258386 17766463 17369856 17822909 17005556 8293420 17492827 16442262 17446285 17445227 15998295 16767424 17513481 15699125 17893514 12894538 17073802 15916875 17263498 16893617 18006813 16153099 16901471 16757333 17610064 17239851 16333573 15090548 17264311 15120570 17999411 17567640 17430892 12969801 18060503 17088997 17053808 15253698 17996847 17973293 16670880 16242776 17051330 17828770 17347446 17678437 15026550 16138109 17326768 11935367 17634558 12887699 17601486 17345583 17241700 17964645 17367779 16861572 17308071 17512466 17428848 17168522 17145805 12933658 17460253 16941686 15588723 17972096 17379544 17309948 17537530 15767462 15641294 17145774 11260862 15499593 17395758 17709406 15037029 16953123 17724165 15564600 17328869 12428687 12586833 12649137 17167046 15589371 15814652 17726738 17506948 16399502 16775840 15878354 9121763 17685435 17713842 17419000 17545502 17490506 17599056 14670373 15042707 12858333 12084473 17136495 17136496 17156797 17142968 16791854 15949538 15542777 17046822 14727531 17606223 16213988 17848600 1980725 17684755 14694527 17208294 17301064 16806165 17488779 17479196 17192846 15913545 16439576 15068397 17616683 17847033 17556672 10899301 17122057 15987688 15963930 17587332 15030396 17573055 15153648 17635668 16797712 16996495 17433706 17172416 1247562 17015472 15528297 16740354 15713631 14337698 45637 10470869 14269179 4477706 4993687 35290 1447418 17838209 15063658 339689 5430182 7697159 235858 5476878 7115801 2786828 502862 6087044 17999663 6255042 13295492 17364834 5701679 11264468 6298100 7539074 4405029 189537 16483771 15255157 1132565 74647 4345926 3110080 10585372 10446474 4229541 13368091 6475563 4393122 1241928 12782300 6139031 1146417 15518245 4591998 6038687 10021942 14084581 10344572 142634 5763788 18094228 11890868 9597161 4981727 11225775 1361227 14490631 14945372 5055889 562749 13445193 6428401 13417078 8304195 6060478 3169806 9523168 4622931 10446470 14059906 6034158 14429108 10945271 4149663 4361819 12123009 12502072 1187817 4153399 5304185 16819650 15054606 553215 4471179 3716858 6364885 8567194 2605685 16468785 12222994 4239092 498080 1710763 17933532 8399537 725937 3150274 17827663 2788271 14432070 2135953 13799750 1935427 11356112 17511602 14335680 13176411 14297857 11686057 6873828 3373115 4762414 4717916 4575561 14915968 11140724 4292874 3236501 1486658 10048501 14639829 8016289 15479587 14053693 14112363 18165015 9668205 16847446 7359325 15080658 9138238 3709953 2326291 12564853 8545597 4394796 5490807 8462790 4151258 1030207 7406528 6035992 2530801 14193150 3709954 11718315 12429734 780281 9257776 16589217 11902802 14560003 11769656 14644426 3779652 3519792 2449957 3121924 3112567 6098947 7390536 6436709 13304021 2791214 6301247 4363882 2576843 383549 2578967 2516495 8439186 2463101 4509187 6224743 206355 2696722 1503897 6273297 7319007 5926739 16771708 7311621 1381602 17457498 9462724 4508310 218551 6820673 14407158 4121061 7179990 4344257 6704108 17977046 13665335 3985963 2015884 1180330 6409991 1319617 15734737 10366978 7196527 15817768 5272102 5413543 6864349 3016668 17986607 15834132 18031610 17673201 17823927 12964003 17283123 10555151 16917008 17449011 17161377 17612498 16951345 17184766 15147317 9671482 16271624 16271620 17627613 17704059 17163992 15649456 15039280 9848102 17728258 11023200 17142784 2457623 15513899 15302579 15165036 17135242 16114012 16101455 14725788 16082189 15199150 12949799 16011834 11593436 16504377 16538384 17395903 17411352 7592694 17583574 10854145 17293597 17965546 17936562 17689932 10383141 11267863 11175318 17082486 11498773 14521721 17164225 16659463 17545155 15196952 14656921 17222652 16432054 17984141 10454455 8520197 11804984 17986506 17558182 11527624 16787981 15469859 17478143 17273834 18160569 18067603 17221152 17204528 17587390 17509067 15633734 17495258 16796746 17044080 15818075 11847165 7514451 18075282 10520779 15781753 14564686 9557931 18173921 17597834 17949492 16252096 16845248 16736314 17593991 16682005 15470338 17180485 17537159 16988550 9285181 17544870 17242302 17579260 17054995 17343662 17685897 17181930 16837489 15781001 16942933 17890953 16499954 18037477 17320192 17097015 9857879 17374039 15477382 17627986 17414587 8728351 17059471 18160600 17917516 17700219 17172062 17804532 18025295 17289830 17337164 17350024 17393018 17893004 17115111 17661167 17184232 11730756 17133559 16772454 16671340 15854931 12670605 17191079 17973653 17961204 16966580 17233117 12851118 14623265 17491095 16020391 15945132 15855051 17148780 12967348 17296608 16108727 15748945 16928326 16529752 17638900 17144157 14735448 16894405 17970762 14969346 10540190 9514575 17516547 14698849 16495189 11254600 16376386 9169487 16177360 17191021 17491112 17917246 17923488 16026998 17043764 15684062 15085062 14525937 17163484 12216086 9455881 17499741 16952401 1921761 18057884 17162379 15389581 15473662 17123841 16822201 17032751 15560120 16865092 17997324 17568153 9118522 17512902 17553694 17041092 16603696 16713438 15752769 17692341 17083365 15964235 1398974 16641887 14653225 17178338 15789752 17614139 17030099 17014561 17404108 17437661 17590226 8217952 9542779 15929201 6722905 464664 15388483 2764956 2730661 501088 728898 9372863 12174915 13741248 7087986 9632811 7197209 1472588 9245874 14102855 17956080 1984787 819851 6028580 18024799 7596050 8562854 4257226 18097068 14586558 17215499 3422934 12930617 3220259 17459170 14311241 9637762 6381452 2018369 498105 500504 12712718 7306689 7210000 9928533 10230504 10660088 16876410 2083841 7319006 8195976 7745819 10204467 14583521 3425174 14601562 7462666 1227034 286102 872888 1516674 964213 9297789 7404643 4526299 15890237 17883948 2743532 7518883 6661740 1499249 125011 5848328 358680 6342595 3739682 17469826 17005658 2021537 3882087 7403285 16825391 14960324 4301510 11796636 15167787 2018354 9176006 7623610 6490422 8924923 16990721 13578736 17337219 2673268 336593 2861271 12224634 17602909 347732 4018588 4881700 3084152 5469521 2100918 18162262 6568872 17614824 7197722 4799553 4364657 16953844 661949 18083098 17055429 697822 17936558 12964850 2691962 14609842 15560203 6427192 11420685 10985477 991971 1253336 2357016 1511425 11606128 16581223 11405176 12239589 17241395 16880382 17002868 15723283 12782632 17960385 8914924 15256398 17101631 14580370 17660234 10850458 2979207 17242285 15531918 12002526 17234790 3922310 15621834 17700567 17028981 12019177 16274628 1586975 18043130 15965097 17553685 16964384 16166335 17297436 15523888 14739610 17420470 16782054 17462020 17200553 17934890 16544983 16988239 16857748 12063559 17088081 14608044 16244906 16684834 16445656 17482960 18064042 3345529 10996850 17431428 12368234 16980375 15067366 17077386 8655374 11281374 17507598 14704484 17363779 11489517 15134381 17868649 17706193 9891445 8772513 10328107 8846917 12842839 8905916 18075315 8961277 16337360 1814378 16882451 11911965 11747348 15282543 2387324 16488717 7951065 11543648 7714120 16128747 15647844 17357303 15218946 11008106 16586432 17898018 15353404 16024531 15069542 15362048 12161501 15056873 17617380 15033485 16081268 3166463 10632573 16912158 10226655 16959050 17487408 15308329 9927492 16352405 16517539 16770740 15187086 1570416 11246132 15777783 16330141 15735666 17580309 17914101 17442475 14572667 12578751 12970904 11830524 18035543 17340618 17368191 17108132 17352252 15149320 17961023 2852643 6100600 18078750 526134 2959228 16199906 2442554 10805476 8124846 17011717 8744059 2720922 15662220 12908376 2971959 9422848 14660009 2988839 2185353 17408457 2836452 16234714 2778790 2689092 12570794 11041675 2412018 8239059 2009143 6089319 17513067 8613528 11503531 12036181 3064608 17393952 10952419 14637010 6282297 15675820 2517302 9422850 2155787 9892159 16023651 3933256 17494880 11245775 1981218 8158886 15965772 8427295 10921771 11424622 7314747 15975994 2544410 18072318 16775596 3842290 17258120 17208999 3158195 498446 12948427 3033183 3038402 15125489 3094751 15312214 2561515 17913662 18156627 16153821 18097566 15805282 9893640 17505008 11498770 12171905 15547088 17121916 16982766 12889024 17145834 12006549 16878155 15897596 17947489 11152340 11360680 17189417 16077974 15857290 11072172 15756022 15868902 17200372 16609035 15623658 15623651 17387473 17367541 15679256 3365449 18039567 12162763 17546600 14734482 11938455 16188143 10068277 15958646 17137578 17453744 17332304 2743339 17909047 16275993 17041093 16966613 17313803 17438112 17620003 16671578 16797846 11196192 16601275 16718469 2098521 17575233 16144930 17671744 17227294 17121905 15564797 16757970 3115932 15219811 17077524 16085226 15289852 16928825 6812849 12834812 17359971 17443686 15616273 14645259 18042466 2961306 17941086 11786215 17572845 18042375 12710889 11485828 17194744 15870877 16926634 17938261 17016446 18161990 17715235 16165130 16739126 14645548 15117814 17158200 15257443 17264232 12402300 15543336 17662960 8981994 17332428 17219413 16206272 15236626 18025019 17202848 15369382 12869308 15358099 16456531 15909122 15350828 17786046 17727464 9311612 1631162 15541398 11245420 17716297 17766653 14759525 16705622 17273768 17964649 14983034 15238082 17182620 16269156 17914590 17888903 9472635 10887139 17560036 11506807 9342185 17392282 10725863 17131052 15035643 16834571 17994764 16555002 15358560 17628022 17603303 17981115 11792416 12859451 17965593 17495003 17569632 11972688 17456787 15729620 17953519 14765286 17655504 17005413 16644917 12368417 11346469 17549398 17228090 17149609 15672869 12954644 17542780 15467222 9458088 14622267 9973097 15720797 14551153 12054628 15635725 12837752 17725850 16956884 18032503 12963997 17531201 17919187 12970384 12890670 17156972 15276319 18066503 2780823 15474025 14767573 16955917 17936584 11836567 17977155 8490200 9025781 16051194 16978290 9530851 17559379 16437677 14527734 17396262 12749825 16600248 12539224 17268080 16876203 17187157 14745447 18161919 17908921 16143310 9182840 11313991 8316262 15577215 3566784 11333308 17369345 17517072 16959285 18094523 16489033 15274347 17974508 17369428 15923330 15605175 15579484 15293345 14769213 17593629 17277197 16003388 16336399 11756229 15673607 16246228 17160636 7763236 16271371 10930016 11097224 11078914 489092 17295185 16595660 10519392 8039923 17419739 3541806 17473426 17518039 1106765 11199263 16344269 6192806 16868541 15121839 12458139 11731921 11728695 11972449 12692781 17985233 17321792 15380677 16861632 3619454 17429035 17965521 15878526 17441809 15064971 14966124 2567067 17186499 17958331 16763806 7776658 17695524 3881258 15608330 10748448 15883744 3352433 12883667 16883568 16546300 10326035 15610860 18162586 10873564 17187252 16920870 17466373 17034987 17898299 9917496 7833120 17492603 11438464 1568212 15583809 17369371 14527519 6324559 10837011 14660655 17657594 12565992 12396393 17351343 10403534 16091846 17477358 15672685 17883937 17630414 16981894 15922390 16278427 372656 17253773 11780391 10810358 15289900 16317289 17482817 11909641 16384699 14738388 11355958 10604591 11049085 17624633 16584813 2425952 17595769 2913309 16484558 10514299 15265487 8581419 11902649 15646821 8786366 14584931 11294382 17331732 16632367 15620253 18040603 17328534 16632360 16006016 12669767 12719128 17604061 17985860 11749849 15104489 3358930 3981163 15927259 7788303 16818708 3806587 12420881 14971891 14981291 17146539 15999991 16937247 17233922 17125279 2296029 9708324 11788801 11265224 7745817 8788584 10889333 1444765 2810335 17705656 3229591 15658879 16041836 10223912 3253494 12825939 9806188 4089959 17582755 11275423 9175315 11598646 17436599 9137414 15936275 18081257 1544832 17336074 16279789 3005575 17365682 17116666 18033575 11814834 16908139 1246055 15280003 15863010 17708451 12041787 11878197 11986748 11325026 15990314 907790 15937974 7142154 9720609 15864787 2352316 16769209 11475910 6410066 17827007 9397205 16252907 15321680 17190463 18164763 3948298 17672523 16102752 17070617 12161063 2016713 2512826 15913643 16806947 18159935 8554459 16953496 11425586 9604323 1777001 15055987 1368362 2014999 16165215 15324905 6440703 16211656 15271506 3309169 17188869 8804792 1522414 7932585 10390229 17174554 9082695 12361238 17485212 15096524 16973759 15759272 15964311 17353198 10381520 11602746 17450172 15081564 9558282 17618307 9349504 7657633 17676056 2791631 14639603 17291992 17601667 17553686 16760675 17223797 17314286 9328180 17721081 17982689 17615156 12754097 8885230 12584569 17635516 17255471 16879821 16808902 7629502 18054919 8576096 17603544 16837927 16931908 9178552 9053859 17337716 17548358 12894234 15708859 17397832 16847309 18082740 15649406 18068103 3833854 10578488 14563648 7794807 3488121 17572693 17114427 16872362 15674326 16173047 17202652 16211267 16954157 17108107 10508488 4077918 7683278 2494658 16847052 17343855 18084318 17996890 10358197 15172998 7664790 17922126 15499572 8898956 17582224 17108320 10537288 8626783 3494508 17028806 15277517 150405 17575127 1802721 17308082 12357246 17138068 52238 8891336 2297538 17549045 15347670 16226824 12851410 8662790 9950213 10628324 2820768 17482590 7577807 8424903 15069065 15272867 8358725 9790735 11689553 12919866 7764433 15852477 15135063 8385676 15862798 17562792 15797443 2545633 8598322 15347981 17764157 17911401 14673994 14636061 15520018 2562181 18001168 12800505 9307273 8031193 17332337 8601575 10498898 3753660 18065419 17499363 16940349 2548988 9293481 1373814 16982116 10844567 17640986 12429808 12679131 2171761 11001896 2174726 17068295 15992597 16418280 1312703 2937064 12750261 11148690 8105469 12865432 9176562 1645976 17483336 16098914 17890024 12972634 7622009 17003370 3760033 3054878 1630817 15217983 9681516 15492828 12860968 16123802 2279259 2680064 17108064 11594583 12545224 2550375 18093613 7828148 10068484 17578804 6254672 9394006 15498933 8524667 16675960 12885906 16492675 17704359 7813618 8792639 9419351 2407783 9574888 18038403 11438473 17082193 9096664 11444526 7273091 16899734 12882916 16697713 18079677 1323969 1422964 17481520 12643470 8014102 16238097 8797577 8016105 10924505 15653552 17890782 16574204 15724842 16131835 16740772 17462628 16884491 17699792 16980608 17566113 17085503 17284251 17508337 15817151 16849640 17569822 17369354 11248220 16923120 9891478 17904524 17056792 15505422 17483253 14632515 14561701 17666821 17979179 16328036 18059263 16550602 11349829 15489213 11733969 15809436 16475165 16318858 15082769 15219939 12429973 17602833 16585163 9744546 14722068 18065414 8950206 15388515 17982057 18021445 17084966 17622757 17566103 15735015 17283158 17535880 16169035 15572372 16546976 10823774 17854759 16575592 18156803 16449206 14729471 17176049 16002710 16081580 17981365 18086682 15499387 18025810 15361359 18083230 15096476 12960143 16780893 1806536 11093779 17344214 11585738 17273786 15350370 17900936 15466698 16926295 10666414 17671692 17505010 17221841 17623090 17023111 17916240 17099934 15382078 9565376 10739747 12954328 15298729 14726525 11451961 11939525 16518840 15466660 17487394 16050810 15982869 10875259 17970072 15007384 16856892 14585356 12907235 12821941 16934753 1658377 15155604 17466294 1372531 7113801 2744002 3358773 1525057 18029351 8980692 2409764 16777096 15496505 11540478 17151336 16330529 16140215 8045938 17636009 10719358 16586506 14617359 15807783 17559070 15138266 16222701 17056667 17610032 17140555 2469591 17213808 16996160 17146445 2149853 15557366 1329736 8894806 1512249 17084445 6182920 15504736 15748698 16805964 3258646 6085623 17385009 2298249 15001551 17369333 15012774 3965451 16701564 8865972 14996716 16668113 16914534 7710931 8349724 1334845 12954983 7605347 17371269 9744516 2910827 7426299 1577803 17921224 17706590 16906760 14674708 8325888 3698071 16973696 15020134 1760877 8883405 7925608 7534384 2328483 14566823 7503797 16943305 15972882 7479572 18093670 16479515 15186452 9851678 6260230 17102612 776213 7712594 14761958 8811841 16570284 1425689 3861245 16169661 12919798 15354419 1280205 8040184 8314307 3353368 16601136 16657526 17442754 1268062 17562849 7512976 16714329 1645446 16841311 1506773 2085893 8204109 17622568 3084485 15607530 15225617 11885972 16112075 12877590 7439191 15846301 16469805 17962351 8539259 3472016 17974965 17177854 17071762 6350845 7683251 17122889 9794258 3401473 17383483 3010958 18062234 17222995 132451 17088361 10486556 3598581 40115 12746483 17661345 8782662 14724758 16844395 9224410 15358232 14966426 17559362 18037125 17108260 17023266 18057724 12648804 17267571 17395008 16223783 17868752 16088577 7927780 17929131 16520738 17101129 17644290 17296280 17569214 18154739 17996250 15356167 17003500 17045921 17565008 18004768 12960284 15056862 17131340 17372821 16635558 16474202 17681632 16962824 15102934 18036617 17466962 17440993 16259779 16978784 17202669 17414427 16387460 17392164 16104441 16139305 15830285 17336935 17881465 15946940 15996193 14647067 16203115 16395656 14752646 17640166 15846221 17257628 17587672 17434327 17988874 17449583 15133232 17014893 15635170 17141748 16384922 17062574 6083603 17968924 17446185 16840544 16380122 17971508 16469826 17971154 17975112 15245566 17686532 15949956 17653823 16289966 17121913 7488327 16795042 11709727 14668344 17761353 15626739 16893970 17510524 17415631 11074000 18053091 16844838 17715342 17202418 17208318 17970088 18086564 17885687 17138841 16150710 17611932 15087236 17202371 17636410 17071627 17822865 17609340 18021255 17047146 16386257 17255468 17463161 17428826 15962302 17482264 17329256 16160084 16400219 14661062 14760091 16568086 17962702 15670755 17198537 17932033 17949349 18024477 17993545 17389006 11846446 17493588 17189875 17116726 17178866 17316137 16806999 17431009 17693016 17579777 17991320 14991932 17184589 17961339 12579647 17719179 17080327 15022834 17278424 12567889 11688101 11122536 17435997 15103391 17510658 15584059 16052681 17089025 12500663 8077696 17049122 17225921 15965060 16508993 17728783 11832051 17404067 17166370 6940692 16242193 16278234 10227051 15182333 12567657 11749855 17149696 17640487 16425417 16087360 15570295 9709262 12297835 17760841 9185505 11601706 17200012 16127738 15800978 14693045 17037727 12019072 17944751 17084983 15378780 16468334 12513738 17851791 17457979 14716815 17690705 17218638 18059177 16237756 9794698 17663703 17891335 16216121 6889967 18029122 9850743 6319216 10920435 6665792 6949655 17295245 17914582 17132220 2826341 17009857 1677641 12871123 16951222 17121897 17917263 1348952 14551501 10426286 3085922 7961703 10067924 6982786 6230835 8298162 3756808 15031601 16705641 16835506 6616464 16154770 15347198 3794454 17163463 15252126 6957660 17103370 14729068 7720783 7872716 8423250 17001081 9168796 6350185 9329625 3628037 7673612 12549401 17101554 10230772 2804973 6861099 3170513 7718332 15800950 16249185 1749390 17103170 6158923 2131036 2463749 17179255 11479950 15240545 10979933 16829208 17227671 17622626 3464124 8314356 17926565 10215768 10480721 14567636 16927305 16019095 11081460 310904 14729751 698880 1629632 15697203 2131771 17647225 15026236 10375801 15508263 10737719 9839676 3967946 1937572 8545743 17493937 1952924 15603095 12962492 1313690 1804389 12657302 8305743 1956853 9652851 1580565 11802270 12125982 7931648 1849414 1667850 18031150 17665053 16922561 15943766 6290910 3855355 11506810 10194555 1850216 11490127 748676 16132343 15591164 15083203 12385965 12887432 16867253 2464571 7728569 17638523 7760098 7567789 17884089 17035059 2949069 7755487 17724436 8864249 18001276 17208964 8236375 3511909 1639863 1888680 8687506 3799286 11327257 17761435 17880775 17367747 16466706 12169830 17488880 17634398 15972972 2784418 17644810 8387351 15908398 14534727 17959852 12476040 17184757 8275950 17061046 1430195 17466912 11058100 16854462 7516043 3904755 3695489 17481711 16713232 17704451 1779975 9271442 9703924 15260816 1472451 6791075 17908941 16977483 935057 1918380 16705025 17362950 7829611 2122002 10499502 1309437 3896472 16670689 11454519 9618778 1325432 1312080 2994850 6124549 16857766 15256431 7704334 8624260 1655791 16887143 17638297 17335081 12368508 7972105 9877227 1375868 8843428 11195465 9218737 7794796 6831402 10048979 12974945 9736458 6406828 3390968 8380421 17418814 1314695 6267695 6627082 17622624 2996762 8389212 18155395 3819510 8663343 9101085 6323492 10582683 11785130 15142658 6511123 15970666 11253131 15958742 1850725 2598821 18035478 17298034 17853692 7444717 15609402 8840153 7987966 1954907 6190194 16524694 16461032 10077641 17569759 17929312 8951876 10961050 17644142 17726014 17169331 17960111 16581974 17516566 18090157 17015957 15659543 16728464 16952351 16905540 17278421 15930438 7648448 17099142 18036782 16371787 17073804 16912062 17264231 15066211 18065658 17433488 12600831 17275031 16574124 15753257 17786275 17074018 14706103 17381463 17464346 18048804 17061251 17577680 17460254 17760968 15329596 17408985 6434330 11950960 15698590 1409627 12893683 17260466 16938301 9040477 17825288 17363696 8051383 11837932 16632518 3029263 14690529 16919311 17068133 15026281 17322118 17278014 16996785 17333352 15016641 15734902 16737793 17986105 17452404 18023719 17005937 18056631 17164399 15927179 16640602 18028129 16963227 18162055 12754416 18053648 17827339 11532180 17897358 16897798 1619040 15522985 12972426 17170023 16877562 15755183 17395890 18171938 17681751 16951163 9515787 15987746 17845832 15240821 17576803 17151129 17638884 17437546 17554369 17643960 18048363 17976533 16728425 17855480 17237644 17289798 17332517 15026182 17038551 16339969 17079784 17654047 17127300 17317001 17600313 17932947 17587307 17306383 17531322 17936365 15671028 16926156 17881458 16950832 18041768 17977619 17277163 16908408 17229153 17577579 17133487 17026490 12649303 8853241 16809887 15710620 17998334 10938345 15705777 17107342 16204369 16845490 16712523 16584731 16380156 14686729 16368564 17711737 16532022 17327229 17855519 14992744 11948134 17673545 17624456 17570033 17294036 17635906 17283065 17298963 15538042 17065393 17920292 15610522 18048326 17949236 17395013 10551774 16857774 16926626 17939398 15494029 17012409 15976007 16820887 17215074 17170219 17300229 14618613 16530172 17641954 16187297 17205978 1385100 17621592 17485462 16762634 2375961 16452630 17681765 16772530 17596563 15863131 15380810 16954387 16996034 17109256 18006113 16809346 16716894 17334506 17565989 16419041 16978906 14575638 18063812 16927271 16959273 17179947 17558440 17133355 16939811 15194445 15478178 15720785 17427283 17303384 17823253 17266329 17113751 16995820 17339836 17982228 17934513 18032781 17161592 17932622 15793252 17158874 16887914 16385087 17910942 15322261 15737626 16792917 17855475 14726217 17961604 14507666 17887939 17964176 15963597 16899239 15342341 17546624 12901883 16516943 16953659 15996190 15507112 18040799 17299794 15334056 17998098 17314215 18085644 16959029 15265671 10029619 18022235 18059327 17108007 17399759 16309724 14710188
